# Supplementary material for: Cross-cultural adaptation and validation of the Chinese version of the short-form of the Central Sensitization Inventory (CSI-9) in patients with chronic pain: A single-center study
Source: PLoS One. 2023 Mar 16;18(3):e0282419. doi: 10.1371/journal.pone.0282419 (PMC10019621; doi:10.1371/journal.pone.0282419)
Supplement: S1 Data — (XLSX) [file pone.0282419.s001.xlsx]

## Sheet: Basic information and screening
Patient Number	Inclusion and exclusion criteria
	Subject screening for chronic pain group - Inclusion criteria					Subject screening in the chronic pain group - exclusion criteria							Screening of healthy control subjects - Inclusion criteria				Screening of healthy control subjects - exclusion criteria
	1) Over the age of 18, regardless of gender;	2) A diagnosis of chronic pain (pain lasting at least 3 months), including musculoskeletal pain (neck, shoulder, low back, knee, hip) or fibromyalgia;	3) Most of the time in the past week, the pain degree score (0-10) was no less than 3 points	4) Pain symptoms and drug regimen stable for more than 1 month;	5) Sign the informed consent form.	1) History of trauma or fracture within the last 6 weeks;	2) Acute illness (e.g. acute infection) within the last 4 weeks;	3) Have cancer, brain, spinal cord injury or neurological disease;	4) Patients with serious underlying diseases, such as severe cardiopulmonary, gastrointestinal or genitourinary system diseases, may affect the correct scale score;	5) Suffering from mental illness or severe emotional disorder;	6)Chinese language comprehension, reading and writing disabilities;	7) Patients who were considered to be unable to cooperate with questionnaires or had difficulty communicating.	1) At least 18 years old, regardless of gender;	2) No diagnosis of central sensitization (CS) or chronic pain in the past 5 years;	3) No complaints of chronic pain;	4) Sign the informed consent form.	1) Chinese language comprehension, reading and writing disabilities;	2) The researchers considered those who could not cooperate to complete the questionnaire or were difficult to communicate.
1	YES	YES	YES	YES	YES	NO	NO	NO	NO	NO	NO	NO
2	YES	YES	YES	YES	YES	NO	NO	NO	NO	NO	NO	NO
3	YES	YES	YES	YES	YES	NO	NO	NO	NO	NO	NO	NO
4	YES	YES	YES	YES	YES	NO	NO	NO	NO	NO	NO	NO
5	YES	YES	YES	YES	YES	NO	NO	NO	NO	NO	NO	NO
6	YES	YES	YES	YES	YES	NO	NO	NO	NO	NO	NO	NO
7	YES	YES	YES	YES	YES	NO	NO	NO	NO	NO	NO	NO
8	YES	YES	YES	YES	YES	NO	NO	NO	NO	NO	NO	NO
9	YES	YES	YES	YES	YES	NO	NO	NO	NO	NO	NO	NO
10	YES	YES	YES	YES	YES	NO	NO	NO	NO	NO	NO	NO
11	YES	YES	YES	YES	YES	NO	NO	NO	NO	NO	NO	NO
12	YES	YES	YES	YES	YES	NO	NO	NO	NO	NO	NO	NO
13	YES	YES	YES	YES	YES	NO	NO	NO	NO	NO	NO	NO
14	YES	YES	YES	YES	YES	NO	NO	NO	NO	NO	NO	NO
15	YES	YES	YES	YES	YES	NO	NO	NO	NO	NO	NO	NO
16	YES	YES	YES	YES	YES	NO	NO	NO	NO	NO	NO	NO
17	YES	YES	YES	YES	YES	NO	NO	NO	NO	NO	NO	NO
18	YES	YES	YES	YES	YES	NO	NO	NO	NO	NO	NO	NO
19	YES	YES	YES	YES	YES	NO	NO	NO	NO	NO	NO	NO
20	YES	YES	YES	YES	YES	NO	NO	NO	NO	NO	NO	NO
21	YES	YES	YES	YES	YES	NO	NO	NO	NO	NO	NO	NO
22	YES	YES	YES	YES	YES	NO	NO	NO	NO	NO	NO	NO
23	YES	YES	YES	YES	YES	NO	NO	NO	NO	NO	NO	NO
24	YES	YES	YES	YES	YES	NO	NO	NO	NO	NO	NO	NO
25	YES	YES	YES	YES	YES	NO	NO	NO	NO	NO	NO	NO
26	YES	YES	YES	YES	YES	NO	NO	NO	NO	NO	NO	NO
27	YES	YES	YES	YES	YES	NO	NO	NO	NO	NO	NO	NO
28	YES	YES	YES	YES	YES	NO	NO	NO	NO	NO	NO	NO
29	YES	YES	YES	YES	YES	NO	NO	NO	NO	NO	NO	NO
30	YES	YES	YES	YES	YES	NO	NO	NO	NO	NO	NO	NO
31	YES	YES	YES	YES	YES	NO	NO	NO	NO	NO	NO	NO
32	YES	YES	YES	YES	YES	NO	NO	NO	NO	NO	NO	NO
33	YES	YES	YES	YES	YES	NO	NO	NO	NO	NO	NO	NO
34	YES	YES	YES	YES	YES	NO	NO	NO	NO	NO	NO	NO
35	YES	YES	YES	YES	YES	NO	NO	NO	NO	NO	NO	NO
36	YES	YES	YES	YES	YES	NO	NO	NO	NO	NO	NO	NO
37	YES	YES	YES	YES	YES	NO	NO	NO	NO	NO	NO	NO
38	YES	YES	YES	YES	YES	NO	NO	NO	NO	NO	NO	NO
39	YES	YES	YES	YES	YES	NO	NO	NO	NO	NO	NO	NO
40	YES	YES	YES	YES	YES	NO	NO	NO	NO	NO	NO	NO
41	YES	YES	YES	YES	YES	NO	NO	NO	NO	NO	NO	NO
42	YES	YES	YES	YES	YES	NO	NO	NO	NO	NO	NO	NO
43	YES	YES	YES	YES	YES	NO	NO	YES	NO	NO	NO	NO
44	YES	YES	YES	YES	YES	NO	NO	NO	NO	NO	NO	NO
45	YES	YES	YES	YES	YES	NO	NO	NO	NO	NO	NO	NO
46	YES	YES	YES	YES	YES	NO	NO	NO	NO	NO	NO	NO
47	YES	YES	YES	YES	YES	NO	NO	NO	NO	NO	NO	NO
48	YES	YES	YES	YES	YES	NO	NO	NO	NO	NO	NO	NO
49	YES	YES	YES	YES	YES	NO	NO	NO	NO	NO	NO	NO
50	YES	YES	YES	YES	YES	NO	NO	NO	NO	NO	NO	NO
51	YES	YES	YES	YES	YES	NO	NO	NO	NO	NO	NO	NO
52	YES	YES	YES	YES	YES	NO	NO	NO	NO	NO	NO	NO
53	YES	YES	YES	YES	YES	NO	NO	NO	NO	NO	NO	NO
54	YES	YES	YES	YES	YES	NO	NO	NO	NO	NO	NO	NO
55	YES	YES	YES	YES	YES	NO	NO	NO	NO	NO	NO	NO
56	YES	YES	YES	YES	YES	NO	NO	NO	NO	NO	NO	NO
57	YES	YES	YES	YES	YES	NO	NO	NO	NO	NO	NO	NO
58	YES	YES	YES	YES	YES	NO	NO	NO	NO	NO	NO	NO
59	YES	YES	YES	YES	YES	NO	NO	NO	NO	NO	NO	NO
60	YES	YES	YES	YES	YES	NO	NO	NO	NO	NO	NO	NO
61	YES	YES	YES	YES	YES	NO	NO	NO	NO	NO	NO	NO
62	YES	YES	YES	YES	YES	NO	NO	NO	NO	NO	NO	NO
63	YES	YES	YES	YES	YES	NO	NO	NO	NO	NO	NO	NO
64	YES	YES	YES	YES	YES	NO	NO	NO	NO	NO	NO	NO
65	YES	YES	YES	YES	YES	NO	NO	NO	NO	NO	NO	NO
66	YES	YES	YES	YES	YES	NO	NO	NO	NO	NO	NO	NO
67	YES	YES	YES	YES	YES	NO	NO	NO	NO	NO	NO	NO
68	YES	YES	YES	YES	YES	NO	NO	NO	NO	NO	NO	NO
69	YES	YES	YES	YES	YES	NO	NO	NO	NO	NO	NO	NO
70	YES	YES	YES	YES	YES	NO	NO	NO	NO	NO	NO	NO
71	YES	YES	YES	YES	YES	NO	NO	NO	NO	NO	NO	NO
72	YES	YES	YES	YES	YES	NO	NO	NO	NO	NO	NO	NO
73	YES	YES	YES	YES	YES	NO	NO	NO	NO	NO	NO	NO
74	YES	YES	YES	YES	YES	NO	NO	NO	NO	NO	NO	NO
75	YES	YES	YES	YES	YES	NO	NO	NO	NO	NO	NO	NO
76	YES	YES	YES	YES	YES	NO	NO	NO	NO	NO	NO	NO
77	YES	YES	YES	NO	YES	NO	NO	NO	NO	NO	NO	NO
78	YES	YES	YES	YES	YES	NO	NO	NO	NO	NO	NO	NO
79	YES	YES	YES	YES	YES	NO	NO	NO	NO	NO	NO	NO
80	YES	YES	YES	YES	YES	NO	NO	NO	NO	NO	NO	NO
81	YES	YES	YES	YES	YES	NO	NO	NO	NO	NO	NO	NO
82	YES	YES	YES	YES	YES	NO	NO	NO	NO	NO	NO	NO
83	YES	YES	YES	YES	YES	NO	NO	NO	NO	NO	NO	NO
84	YES	YES	YES	YES	YES	NO	NO	NO	NO	NO	NO	NO
85	YES	YES	YES	YES	YES	NO	NO	NO	NO	NO	NO	NO
86	YES	YES	YES	YES	YES	NO	NO	NO	NO	NO	NO	NO
87	YES	YES	YES	YES	YES	NO	NO	NO	NO	NO	NO	NO
88	YES	YES	YES	YES	YES	NO	NO	NO	NO	NO	NO	NO
89	YES	YES	YES	YES	YES	NO	NO	NO	NO	NO	NO	NO
90	YES	YES	YES	YES	YES	NO	NO	NO	NO	NO	NO	NO
91	YES	YES	YES	YES	YES	NO	NO	NO	NO	NO	NO	NO
92	YES	YES	YES	YES	YES	NO	NO	NO	NO	NO	NO	NO
93	YES	YES	YES	YES	YES	NO	NO	NO	NO	NO	NO	NO
94	YES	YES	YES	YES	YES	NO	NO	NO	NO	NO	NO	NO
95	YES	YES	YES	YES	YES	NO	NO	NO	NO	NO	NO	NO
96	YES	YES	YES	YES	YES	NO	NO	NO	NO	NO	NO	NO
97	YES	YES	YES	YES	YES	NO	NO	NO	NO	NO	NO	NO
98	YES	YES	YES	YES	YES	NO	NO	NO	NO	NO	NO	NO
99	YES	YES	YES	YES	YES	NO	NO	NO	NO	NO	NO	NO
100	YES	YES	YES	YES	YES	NO	NO	NO	NO	NO	NO	NO
101	YES	YES	YES	YES	YES	NO	NO	NO	NO	NO	NO	NO
102	YES	YES	YES	YES	YES	NO	NO	NO	NO	NO	NO	NO
103	YES	YES	YES	YES	YES	NO	NO	NO	NO	NO	NO	NO
104	YES	YES	YES	YES	YES	NO	NO	NO	NO	NO	NO	NO
105	YES	YES	YES	YES	YES	NO	NO	NO	NO	NO	NO	NO
106	YES	YES	YES	YES	YES	NO	NO	NO	NO	NO	NO	NO
107	YES	YES	YES	YES	YES	NO	NO	NO	NO	NO	NO	NO
108	YES	YES	YES	YES	YES	NO	NO	NO	NO	NO	NO	NO
109	YES	YES	YES	YES	YES	NO	NO	NO	NO	NO	NO	NO
110	YES	YES	YES	YES	YES	NO	NO	NO	NO	NO	NO	NO
111	YES	YES	YES	YES	YES	NO	NO	NO	NO	NO	NO	NO
112	YES	YES	YES	YES	YES	NO	NO	NO	NO	NO	NO	NO
113	YES	YES	YES	YES	YES	NO	NO	NO	NO	NO	NO	NO
114	YES	YES	YES	YES	YES	NO	NO	NO	NO	NO	NO	NO
115	YES	YES	YES	YES	YES	NO	NO	NO	NO	NO	NO	NO
116	YES	YES	YES	YES	YES	NO	NO	NO	NO	NO	NO	NO
117	YES	YES	YES	YES	YES	NO	NO	NO	NO	NO	NO	NO
118	YES	YES	YES	YES	YES	NO	NO	NO	NO	NO	NO	NO
119	YES	YES	YES	YES	YES	NO	NO	NO	NO	NO	NO	NO
120	YES	YES	YES	YES	YES	NO	NO	NO	NO	NO	NO	NO
121	YES	YES	YES	YES	YES	NO	NO	NO	NO	NO	NO	NO
122	YES	YES	YES	YES	YES	NO	NO	NO	NO	NO	NO	NO
123	YES	YES	YES	YES	YES	NO	NO	NO	NO	NO	NO	NO
124	YES	YES	YES	YES	YES	NO	NO	NO	NO	NO	NO	NO
125	YES	YES	YES	YES	YES	NO	NO	NO	NO	NO	NO	NO
126	YES	YES	YES	YES	YES	NO	NO	NO	NO	NO	NO	NO
127	YES	YES	YES	YES	YES	NO	NO	NO	NO	NO	NO	NO
128	YES	YES	YES	YES	YES	NO	NO	NO	NO	NO	NO	NO
129	YES	YES	YES	YES	YES	NO	NO	NO	NO	NO	NO	NO
130	YES	YES	YES	YES	YES	NO	NO	NO	NO	NO	NO	NO
131	YES	YES	YES	YES	YES	NO	NO	NO	NO	NO	NO	NO
132	YES	YES	YES	YES	YES	NO	NO	NO	NO	NO	NO	NO
133	YES	YES	YES	YES	YES	NO	NO	NO	NO	NO	NO	NO
134	YES	YES	YES	YES	YES	NO	NO	NO	NO	NO	NO	NO
135	YES	YES	YES	YES	YES	NO	NO	NO	NO	NO	NO	NO
136	YES	YES	YES	YES	YES	NO	NO	NO	NO	NO	NO	NO
137	YES	YES	YES	YES	YES	NO	NO	NO	NO	NO	NO	NO
138	YES	YES	YES	YES	YES	NO	NO	NO	NO	NO	NO	NO
139	YES	YES	YES	YES	YES	NO	NO	NO	NO	NO	NO	NO
140	YES	YES	YES	YES	YES	NO	NO	NO	NO	NO	NO	NO
141													YES	YES	YES	YES	NO	NO
142													YES	YES	YES	YES	NO	NO
143													YES	YES	YES	YES	NO	NO
144													YES	YES	YES	YES	NO	NO
145													YES	YES	YES	YES	NO	NO
146													YES	YES	YES	YES	NO	NO
147													YES	YES	YES	YES	NO	NO
148													YES	YES	YES	YES	NO	NO
149													YES	YES	YES	YES	NO	NO
150													YES	YES	YES	YES	NO	NO
151													YES	YES	YES	YES	NO	NO
152													YES	YES	YES	YES	NO	NO
153													YES	YES	YES	YES	NO	NO
154													YES	YES	YES	YES	NO	NO
155													YES	YES	YES	YES	NO	NO
156	是												YES	YES	YES	YES	NO	NO
157													YES	YES	YES	YES	NO	NO
158													YES	YES	YES	YES	NO	NO
159													YES	YES	YES	YES	NO	NO
160													YES	YES	YES	YES	NO	NO
161													YES	YES	YES	YES	NO	NO
162													YES	YES	YES	YES	NO	NO
163													YES	YES	YES	YES	NO	NO
164													YES	YES	YES	YES	NO	NO
165													YES	YES	YES	YES	NO	NO
166													YES	YES	YES	YES	NO	NO
167													YES	YES	YES	YES	NO	NO
168													YES	YES	YES	YES	NO	NO
169													YES	YES	YES	YES	NO	NO
170	YES												YES	YES	YES	YES	NO	NO
退出													YES	YES	YES	YES	NO	NO
作废	YES	YES	YES	YES	YES	NO	NO	NO	NO	NO	NO	NO
作废	YES	YES	YES	YES	YES	NO	NO	NO	NO	NO	NO	NO
作废	YES	YES	YES	YES	YES	NO	NO	NO	NO	NO	NO	NO
1													YES	YES	YES	YES	NO	NO
2													YES	YES	YES	YES	NO	NO
3													YES	YES	YES	YES	NO	NO
4													YES	YES	YES	YES	NO	NO
5													YES	YES	YES	YES	NO	NO
6													YES	YES	YES	YES	NO	NO
7													YES	YES	YES	YES	NO	NO
8													YES	YES	YES	YES	NO	NO
9													YES	YES	YES	YES	NO	NO
10													YES	YES	YES	YES	NO	NO
11													YES	YES	YES	YES	NO	NO
12													YES	YES	YES	YES	NO	NO
13													YES	YES	YES	YES	NO	NO
14													YES	YES	YES	YES	NO	NO
15													YES	YES	YES	YES	NO	NO
16													YES	YES	YES	YES	NO	NO
17													YES	YES	YES	YES	NO	NO
18													YES	YES	YES	YES	NO	NO
19													YES	YES	YES	YES	NO	NO
20													YES	YES	YES	YES	NO	NO
21													YES	YES	YES	YES	NO	NO
22													YES	YES	YES	YES	NO	NO
23													YES	YES	YES	YES	NO	NO
24													YES	YES	YES	YES	NO	NO
25													YES	YES	YES	YES	NO	NO
26	YES	YES	NO	YES	YES	NO	NO	NO	NO	NO	NO	NO
27	YES	YES	NO	YES	YES	NO	NO	NO	NO	NO	NO	NO
28													YES	YES	YES	YES	NO	NO
29													YES	YES	YES	YES	NO	NO
30													YES	NO
31
32	YES	YES	NO	YES	YES	NO	NO	NO	NO	NO	NO	NO
33	YES	YES	NO	YES	YES	NO	NO	NO	NO	NO	NO	NO
34	YES	YES	NO	YES	YES	NO	NO	NO	NO	NO	NO	NO
35	YES	YES	NO	YES	YES	NO	NO	NO	NO	NO	NO	NO
36	YES	YES	NO	YES	YES	NO	NO	NO	NO	NO	NO	NO
37	YES	YES	NO	YES	YES	NO	NO	NO	NO	NO	NO	NO
38	YES	YES	NO	YES	YES	NO	NO	NO	NO	NO	NO	NO
39	YES	YES	NO	YES	YES	NO	NO	NO	NO	NO	NO	NO
40	YES	YES	NO	YES	YES	NO	NO	NO	NO	NO	NO	NO
41	YES	YES	NO	YES	YES	NO	NO	NO	NO	NO	NO	NO
42	YES	YES	NO	YES	YES	NO	NO	NO	NO	NO	NO	NO
43	YES	YES	NO	YES	YES	NO	NO	NO	NO	NO	NO	NO
44	YES	YES	NO	YES	YES	NO	NO	NO	NO	NO	NO	NO
45	YES	YES	NO	YES	YES	NO	NO	NO	NO	NO	NO	NO
46	YES	YES	NO	YES	YES	NO	NO	NO	NO	NO	NO	NO
47	YES	YES	NO	YES	YES	NO	NO	NO	NO	NO	NO	NO
48	YES	YES	NO	YES	YES	NO	NO	NO	NO	NO	NO	NO
49	YES	YES	NO	YES	YES	NO	NO	NO	NO	NO	NO	NO
50	YES	YES	NO	YES	YES	NO	NO	NO	NO	NO	NO	NO
51	YES	YES	NO	YES	YES	NO	NO	NO	NO	NO	NO	NO
52	YES	YES	NO	YES	YES	NO	NO	NO	NO	NO	NO	NO
53	YES	YES	NO	YES	YES	NO	NO	NO	NO	NO	NO	NO
54	YES	YES	NO	YES	YES	NO	NO	NO	NO	NO	NO	NO
55	YES	YES	YES	YES	YES	NO	NO	NO	NO	NO	NO	NO
56	YES	YES	YES	YES	YES	NO	NO	NO	NO	NO	NO	NO
57	YES	YES	YES	YES	YES	NO	NO	NO	NO	NO	NO	NO
58	YES	YES	NO	YES	YES	NO	NO	NO	NO	NO	NO	NO
59	YES	YES	YES	YES	YES	NO	NO	NO	NO	NO	NO	NO
60	YES	YES	YES	YES	YES	NO	NO	NO	NO	NO	NO	NO
61	YES	YES	YES	YES	YES	NO	NO	NO	NO	NO	NO	NO
62	YES	YES	YES	YES	YES	NO	NO	NO	NO	NO	NO	NO
63	YES	YES	YES	YES	YES	NO	NO	NO	NO	NO	NO	NO
64	YES	YES	YES	YES	YES	NO	NO	NO	NO	NO	NO	NO
65	YES	YES	YES	YES	YES	NO	NO	NO	NO	NO	NO	NO
66	YES	YES	YES	YES	YES	NO	NO	NO	NO	NO	NO	NO
67	YES	YES	YES	YES	YES	NO	NO	NO	NO	NO	NO	NO
68	YES	YES	YES	YES	YES	NO	NO	NO	NO	NO	NO	NO
69	YES	YES	YES	YES	YES	NO	NO	NO	NO	NO	NO	NO
70	YES	YES	YES	YES	YES	NO	NO	NO	NO	NO	NO	NO
71	YES	YES	YES	YES	YES	NO	NO	NO	NO	NO	NO	NO
72	YES	YES	YES	YES	YES	NO	NO	NO	NO	NO	NO	NO
73	YES	YES	YES	YES	YES	NO	NO	NO	NO	NO	NO	NO
74	YES	YES	YES	YES	YES	NO	NO	NO	NO	NO	NO	NO
75	YES	YES	YES	YES	YES	NO	NO	NO	NO	NO	NO	NO
76	YES	YES	YES	YES	YES	NO	NO	NO	NO	NO	NO	NO
77	YES	YES	YES	YES	YES	NO	NO	NO	NO	NO	NO	NO
78	YES	YES	YES	YES	YES	NO	NO	NO	NO	NO	NO	NO
79	YES	YES	YES	YES	YES	NO	NO	NO	NO	NO	NO	NO
80	YES	YES	YES	YES	YES	NO	NO	NO	NO	NO	NO	NO
81	YES	YES	YES	YES	YES	NO	NO	NO	NO	NO	NO	NO
82	YES	YES	YES	YES	YES	NO	NO	NO	NO	NO	NO	NO
83	YES	YES	YES	YES	YES	NO	NO	NO	NO	NO	NO	NO
84	YES	YES	YES	YES	YES	NO	NO	NO	NO	NO	NO	NO
85	YES	YES	YES	YES	YES	NO	NO	NO	NO	NO	NO	NO
86	YES	YES	YES	YES	YES	NO	NO	NO	NO	NO	NO	NO
87	YES	YES	YES	YES	YES	NO	NO	NO	NO	NO	NO	NO
88	YES	YES	YES	YES	YES	NO	NO	NO	NO	NO	NO	NO
89	YES	YES	YES	YES	YES	NO	NO	NO	NO	NO	NO	NO
90	YES	YES	YES	YES	YES	NO	NO	NO	NO	NO	NO	NO
91	YES	YES	YES	YES	YES	NO	NO	NO	NO	NO	NO	NO
92	YES	YES	YES	YES	YES	NO	NO	NO	NO	NO	NO	NO
93	YES	YES	YES	YES	YES	NO	NO	NO	NO	NO	NO	NO
94	YES	YES	YES	YES	YES	NO	NO	NO	NO	NO	NO	NO
95	YES	YES	YES	YES	YES	NO	NO	NO	NO	NO	NO	NO		YES
96	YES	YES	YES	YES	YES	NO	NO	NO	NO	NO	NO	NO
97	YES	YES	YES	YES	YES	NO	NO	NO	NO	NO	NO	NO
98	YES	YES	YES	YES	YES	NO	NO	NO	NO	NO	NO	NO
99	YES	YES	YES	YES	YES	NO	NO	NO	NO	NO	NO	NO
100	YES	YES	YES	YES	YES	NO	NO	NO	NO	NO	NO	NO
101	YES	YES	YES	YES	YES	NO	NO	NO	NO	NO	NO	NO
102	YES	YES	YES	YES	YES	NO	NO	NO	NO	NO	NO	NO
103	YES	YES	YES	YES	YES	NO	NO	NO	NO	NO	NO	NO
104	YES	YES	YES	YES	YES	NO	NO	NO	NO	NO	NO	NO
105	YES	YES	YES	YES	YES	NO	NO	NO	NO	NO	NO	NO
106	YES	YES	YES	YES	YES	NO	NO	NO	NO	NO	NO	NO
107	YES	YES	YES	YES	YES	NO	NO	NO	NO	NO	NO	NO
108	YES	YES	YES	YES	YES	NO	NO	NO	NO	NO	NO	NO
109	YES	YES	YES	YES	YES	NO	NO	NO	NO	NO	NO	NO
110	YES	YES	YES	YES	YES	NO	NO	NO	NO	NO	NO	NO
111	YES	YES	YES	YES	YES	NO	NO	NO	NO	NO	NO	NO
112	YES	YES	YES	YES	YES	NO	NO	NO	NO	NO	NO	NO
113	YES	YES	YES	YES	YES	NO	NO	NO	NO	NO	NO	NO
114	YES	YES	YES	YES		NO	NO	NO	NO	NO	NO	NO
115	YES	YES	YES	YES	YES	NO	NO	NO	NO	NO	NO	NO
116	YES	YES	YES	YES	YES	NO	NO	NO	NO	NO	NO	NO
117	YES	YES	YES	YES	YES	NO	NO	NO	NO	NO	NO	NO
118	YES	YES	YES	YES	YES	NO	NO	NO	NO	NO	NO	NO
119	YES	YES	YES	YES	YES	NO	NO	NO	NO	NO	NO	NO
120	YES	YES	YES	YES	YES	NO	NO	NO	NO	NO	NO	NO
121	YES	YES	YES	YES	YES	YES	NO	NO	NO	NO	NO	NO
122	YES	YES	YES	YES	YES	NO	NO	NO	NO	NO	NO	NO
123	YES	YES	YES	YES	YES	NO	NO	NO	NO	NO	NO	NO
124	YES	YES	YES	YES	YES	NO	NO	NO	NO	NO	NO	NO
125	YES	YES	YES	YES	YES	NO	NO	NO	NO	NO	NO	NO
126	YES	YES	YES	YES	YES	NO	NO	NO	NO	NO	NO	NO
127	YES	YES	YES	YES	YES	NO	NO	NO	NO	NO	NO	NO
128	YES	YES	YES	YES	YES	NO	NO	NO	NO	NO	NO	NO
129	YES	YES	YES	YES	YES	NO	NO	NO	NO	NO	NO	NO
130	YES	YES	YES	YES	YES	NO	NO	NO	NO	NO	NO	NO
131	YES	YES	YES	YES	YES	NO	NO	NO	NO	NO	NO	NO
132	YES	YES	YES	YES	YES	NO	NO	NO	NO	NO	NO	NO
133	YES	YES	YES	YES	YES	NO	NO	NO	NO	NO	NO	NO
134	YES	YES	YES	YES	YES	NO	NO	NO	NO	NO	NO	NO

## Sheet: The First Survey
Patient number								Pain condition (for chronic pain group only)					(CSI-25) PartA
	Gender	Age	Height	Weight	Marriage	Schooling Years	Employment Status	Pain classification	Pain diagnosis	Pain symptom	Pain persistence	Pain medication regimen	CSI-25 PartA Score	1.I was still sleepy after I got up in the morning		My muscles feel stiff and sore		3.I experienced anxiety		4.I grinded my teeth		5.I had diarrhea and/or constipation		6.I need help with my daily activities		7.I'm sensitive to bright light		8.I get tired easily when I'm physically active		9.I feel pain all over my body		10.I have a headache		11.I feel discomfort and/or a burning sensation in my bladder when urinating		12.I don't sleep well.		13.I have trouble concentrating		14.I have skin problems such as dryness, itching or rashes		15.The mental stress caused my physical discomfort to increase		16.I feel sad		17.I don't have enough energy		18.My neck and shoulder muscles are tense
1	Female	34	160	62	Married	7	Unemployed	Fibromyalgia		Pain all over the body	Continue	Duloxetine,Pregabalin,Amittyline	31	3: Often	3	2: Sometime	2	0: Never	0	0: Never	0	2: Sometime	2	0: Never	0	0: Never	0	3: Often	3	1: Seldom	1	0: Never	0	0: Never	0	4: Always	4	2: Sometime	2	0: Never	0	2: Sometime	2	2: Sometime	2	1: Seldom	1	0: Never	0
2	Female	53	170	70	Married	5	Unemployed	Fibromyalgia		Pain all over the body	Continue		53	4: Always	4	3: Often	3	2: Sometime	2	1: Seldom	1	2: Sometime	2	0: Never	0	2: Sometime	2	4: Always	4	3: Often	3	3: Often	3	1: Seldom	1	2: Sometime	2	0: Never	0	0: Never	0	2: Sometime	2	2: Sometime	2	3: Often	3	4: Always	4
3	Female	35	160	58	Married	12	Employed	Fibromyalgia		Pain all over the body	Continue	TCM treatment	68	4: Always	4	4: Always	4	3: Often	3	1: Seldom	1	2: Sometime	2	1: Seldom	1	3: Often	3	3: Often	3	4: Always	4	3: Often	3	1: Seldom	1	3: Often	3	3: Often	3	2: Sometime	2	3: Often	3	3: Often	3	3: Often	3	4: Always	4
4	Female	66	158	52	Married	16	Retired	Fibromyalgia		Muscle acid, numbness, pain in extremities.	Continue	Pregabalin,Duloxetine,Citalopram	32	3: Often	3	3: Often	3	2: Sometime	2	2: Sometime	2	2: Sometime	2	0: Never	0	0: Never	0	3: Often	3	3: Often	3	0: Never	0	0: Never	0	0: Never	0	3: Often	3	3: Often	3	2: Sometime	2	0: Never	0	4: Always	4	0: Never	0
5	Female	48	158	61	Married	9	Employed	Fibromyalgia		Pain all over the body	Continue	Celecoxib	51	3: Often	3	3: Often	3	4: Always	4	1: Seldom	1	0: Never	0	0: Never	0	3: Often	3	2: Sometime	2	4: Always	4	1: Seldom	1	2: Sometime	2	2: Sometime	2	2: Sometime	2	0: Never	0	4: Always	4	4: Always	4	3: Often	3	2: Sometime	2
6	Female	60	153	70	Married	9	Retired	Fibromyalgia		Pain all over the body	Continue	TCM treatment	21	1: Seldom	1	4: Always	4	0: Never	0	0: Never	0	0: Never	0	0: Never	0	2: Sometime	2	4: Always	4	0: Never	0	0: Never	0	0: Never	0	3: Often	3	0: Never	0	0: Never	0	0: Never	0	2: Sometime	2	0: Never	0	0: Never	0
7	Female	37	165	59	Married	12	Unemployed	Fibromyalgia		Pain all over the body	Continue	Phenacetodicloate sodium	39	2: Sometime	2	2: Sometime	2	3: Often	3	0: Never	0	2: Sometime	2	0: Never	0	1: Seldom	1	4: Always	4	2: Sometime	2	2: Sometime	2	0: Never	0	3: Often	3	2: Sometime	2	0: Never	0	3: Often	3	2: Sometime	2	3: Often	3	2: Sometime	2
8	Female	58	164	56	Married	10	Retired	Fibromyalgia		Pain all over the body	Continue	Etokoxi,Pregabalin	62	3: Often	3	3: Often	3	3: Often	3	0: Never	0	1: Seldom	1	2: Sometime	2	0: Never	0	3: Often	4	4: Always	4	3: Often	3	1: Seldom	1	2: Sometime	2	3: Often	3	1: Seldom	1	2: Sometime	2	3: Often	3	4: Always	4	4: Always	4
9	Female	47	153	56	Divorced	9	Unemployed	Fibromyalgia		Pain all over the body	Continue	Phenacetodicloate sodium,Etokoxi	54	2: Sometime	2	2: Sometime	2	2: Sometime	2	0: Never	0	2: Sometime	2	1: Seldom	1	1: Seldom	1	3: Often	3	3: Often	3	2: Sometime	2	2: Sometime	2	3: Often	3	3: Often	3	1: Seldom	1	3: Often	3	3: Often	3	3: Often	3	3: Often	3
10	Female	31	170	60	Single	16	Employed	Fibromyalgia		Pain all over the body	Continue		50	3: Often	3	4: Always	4	3: Often	3	4: Always	4	2: Sometime	2	0: Never	0	1: Seldom	1	3: Often	3	4: Always	4	4: Always	4	0: Never	0	4: Always	4	2: Sometime	2	3: Often	3	3: Often	3	0: Never	0	2: Sometime	2	3: Often	3
11	Female	44	168	75	Married	14	Employed	Fibromyalgia		Pain all over the body	Continue	TCM treatment	46	3: Often	3	3: Often	3	3: Often	3	0: Never	0	0: Never	0	1: Seldom	1	1: Seldom	1	3: Often	3	3: Often	3	2: Sometime	2	0: Never	0	2: Sometime	2	3: Often	3	1: Seldom	1	3: Often	3	3: Often	3	3: Often	3	2: Sometime	2
12	Female	40	177	65	Single	16	Employed	Fibromyalgia		Pain all over the body	Continue		73	3: Often	3	4: Always	4	4: Always	4	3: Often	3	4: Always	4	1: Seldom	1	3: Often	3	3: Often	3	4: Always	4	2: Sometime	2	4: Always	4	2: Sometime	2	2: Sometime	2	2: Sometime	2	3: Often	3	3: Often	3	3: Often	3	4: Always	4
13	Female	31	160	60	Married	12	Unemployed	Fibromyalgia		Pain all over the body	Continue	TCM treatment	58	2: Sometime	2	3: Often	3	4: Always	4	0: Never	0	3: Often	3	4: Always	4	4: Always	4	4: Always	4	4: Always	4	1: Seldom	1	3: Often	3	1: Seldom	1	3: Often	3	1: Seldom	1	2: Sometime	2	3: Often	3	3: Often	3	3: Often	3
14	Female	43	162	70	Married	18	Unemployed	Fibromyalgia		Pain all over the body	Continue	Duloxetine	58	4: Always	4	3: Often	3	4: Always	4	3: Often	3	2: Sometime	2	0: Never	0	0: Never	0	2: Sometime	2	3: Often	3	2: Sometime	2	1: Seldom	1	3: Often	3	4: Always	4	1: Seldom	1	4: Always	4	4: Always	4	4: Always	4	4: Always	4
15	Female	38	160	68	Married	14	Employed	Fibromyalgia		Pain all over the body	Continue	vermiculin,TCM treatment,Shu channels	50	3: Often	3	3: Often	3	2: Sometime	2	0: Never	0	1: Seldom	1	0: Never	0	3: Often	3	3: Often	3	3: Often	3	2: Sometime	2	1: Seldom	1	3: Often	3	2: Sometime	2	0: Never	0	2: Sometime	2	2: Sometime	2	3: Often	3	3: Often	3
16	Female	38	164	63	Single	16	Employed	Fibromyalgia		Pain all over the body	Continue	Phenacetodicloate sodium	55	4: Always	4	4: Always	4	3: Often	3	2: Sometime	2	2: Sometime	2	2: Sometime	2	0: Never	0	4: Always	4	4: Always	4	0: Never	0	0: Never	0	4: Always	4	4: Always	4	0: Never	0	2: Sometime	2	3: Often	3	3: Often	3	4: Always	4
17	Female	28	160	60	Single	16	Employed	Fibromyalgia		Pain all over the body	Continue		61	3: Often	3	2: Sometime	2	2: Sometime	2	1: Seldom	1	4: Always	4	1: Seldom	1	1: Seldom	1	4: Always	4	2: Sometime	2	2: Sometime	2	3: Often	3	4: Always	4	2: Sometime	2	2: Sometime	2	3: Often	3	3: Often	3	3: Often	3	3: Often	3
18	Female	29	158	50	Single	16	Employed	Fibromyalgia		Pain all over the body	Continue	Loxoprofen sodium	54	3: Often	3	4: Always	4	4: Always	4	0: Never	0	3: Often	3	0: Never	0	0: Never	0	3: Often	3	2: Sometime	2	1: Seldom	1	1: Seldom	1	4: Always	4	4: Always	4	4: Always	4	3: Often	3	3: Often	3	4: Always	4	3: Often	3
19	Female	50	156	48.5	Married	19	Retired	Fibromyalgia		Pain all over the body	Continue	Duloxetine,Pregabalin,Amittyline	66	4: Always	4	4: Always	4	4: Always	4	0: Never	0	2: Sometime	2	3: Often	3	3: Often	3	4: Always	4	4: Always	4	2: Sometime	2	0: Never	0	4: Always	4	2: Sometime	2	0: Never	0	4: Always	4	4: Always	4	4: Always	4	4: Always	4
20	Female	58	154	55	Widowed	1	Unemployed	Fibromyalgia		Pain all over the body, feeling skin adhesion, muscle pain	Continue	ibuprofen	66	2: Sometime	2	4: Always	4	4: Always	4	0: Never	0	2: Sometime	2	3: Often	3	0: Never	0	4: Always	4	4: Always	4	4: Always	4	0: Never	0	4: Always	4	3: Often	3	0: Never	0	0: Never	0	4: Always	4	4: Always	4	4: Always	4
21	Female	35	165	50	Married	19	Employed	Fibromyalgia		Pain all over the body	Continue	Duloxetine	34	2: Sometime	2	3: Often	3	3: Often	3	0: Never	0	1: Seldom	1	0: Never	0	0: Never	0	2: Sometime	2	2: Sometime	2	1: Seldom	1	1: Seldom	1	2: Sometime	2	2: Sometime	2	3: Often	3	2: Sometime	2	2: Sometime	2	2: Sometime	2	1: Seldom	1
22	Female	46	164	59	Married	16	Employed	Fibromyalgia		Pain all over the body	Continue		47	2: Sometime	2	4: Always	4	4: Always	4	0: Never	0	2: Sometime	2	0: Never	0	0: Never	0	3: Often	3	4: Always	4	2: Sometime	2	0: Never	0	2: Sometime	2	1: Seldom	1	0: Never	0	1: Seldom	1	3: Often	3	3: Often	3	4: Always	4
23	Male	24	176	90	Single	16	Employed	Fibromyalgia		Diffuse pain in the upper body	Continue	Pregabalin,Celecoxib	32	3: Often	3	3: Often	3	2: Sometime	2	0: Never	0	2: Sometime	2	0: Never	0	0: Never	0	2: Sometime	2	3: Often	3	2: Sometime	2	0: Never	0	4: Always	4	0: Never	0	3: Often	3	1: Seldom	1	1: Seldom	1	2: Sometime	2	3: Often	3
24	Male	22	178	81	Married	9	Employed	Fibromyalgia		Pain all over the body	Continue	DuloxetinePregabalin,Amittyline	45	4: Always	4	4: Always	4	2: Sometime	2	0: Never	0	0: Never	0	1: Seldom	1	0: Never	0	4: Always	4	4: Always	4	2: Sometime	2	1: Seldom	1	2: Sometime	2	1: Seldom	1	1: Seldom	1	3: Often	3	4: Always	4	3: Often	3	4: Always	4
25	Male	37	182	83	Married	12	Employed	Fibromyalgia		Pain all over the body	Continue	Duloxetine Pregabalin	54	3: Often	3	3: Often	3	2: Sometime	2	1: Seldom	1	2: Sometime	2	0: Never	0	1: Seldom	1	3: Often	3	4: Always	4	4: Always	4	3: Often	3	4: Always	4	3: Often	3	3: Often	3	2: Sometime	2	0: Never	0	2: Sometime	2	4: Always	4
26	Male	55	169	50	Married	9	Unemployed	Fibromyalgia		Pain all over the body	Continue	Hormone drug	44	3: Often	3	3: Often	3	3: Often	3	0: Never	0	0: Never	0	2: Sometime	2	0: Never	0	2: Sometime	2	3: Often	3	0: Never	0	0: Never	0	3: Often	3	3: Often	3	2: Sometime	2	3: Often	3	3: Often	3	4: Always	4	3: Often	3
27	Female	35	164	62	Married	21	Employed	Fibromyalgia		Pain all over the body	Continue	unmedicated	61	4: Always	4	4: Always	4	3: Often	3	1: Seldom	1	2: Sometime	2	1: Seldom	1	3: Often	3	4: Always	4	4: Always	4	2: Sometime	2	1: Seldom	1	3: Often	3	3: Often	3	2: Sometime	2	2: Sometime	2	3: Often	3	3: Often	3	4: Always	4
28	Male	31	171	60	Married	15	Employed	Fibromyalgia		Pain all over the body	Continue	Duloxetine Pregabalin	33	2: Sometime	2	3: Often	3	3: Often	3	0: Never	0	2: Sometime	2	0: Never	0	0: Never	0	3: Often	3	2: Sometime	2	0: Never	0	0: Never	0	2: Sometime	2	3: Often	3	1: Seldom	1	2: Sometime	2	3: Often	3	3: Often	3	3: Often	3
29	Female	51	159	60	Married	9	Retired	Fibromyalgia		Pain all over the body	Continue	Bone-setting, acupuncture	49	2: Sometime	2	3: Often	3	3: Often	3	0: Never	0	2: Sometime	2	1: Seldom	1	3: Often	3	2: Sometime	2	2: Sometime	2	1: Seldom	1	0: Never	0	4: Always	4	1: Seldom	1	3: Often	3	3: Often	3	2: Sometime	2	2: Sometime	2	3: Often	3
30	Female	45	160	60	Married	12	Employed	Fibromyalgia		Pain all over the body	Continue	Phenacetodicloate sodium	56	3: Often	3	3: Often	3	3: Often	3	1: Seldom	1	3: Often	3	0: Never	0	3: Often	3	3: Often	3	2: Sometime	2	1: Seldom	1	0: Never	0	4: Always	4	3: Often	3	3: Often	3	3: Often	3	2: Sometime	2	3: Often	3	2: Sometime	2
31	Female	39	169	59	Married	16	Unemployed	Fibromyalgia		Pain all over the body	Continue	Duloxetine	64	3: Often	3	4: Always	4	3: Often	3	0: Never	0	2: Sometime	2	0: Never	0	1: Seldom	1	3: Often	3	4: Always	4	4: Always	4	1: Seldom	1	4: Always	4	3: Often	3	3: Often	3	3: Often	3	3: Often	3	3: Often	3	4: Always	4
32	Female	46	164	66	Single	16	Employed	Fibromyalgia		Pain all over the body	Continue	Pregabalin	34	2: Sometime	2	3: Often	3	3: Often	3	0: Never	0	2: Sometime	2	0: Never	0	0: Never	0	2: Sometime	2	1: Seldom	1	1: Seldom	1	0: Never	0	2: Sometime	2	1: Seldom	1	0: Never	0	0: Never	0	0: Never	0	1: Seldom	1	4: Always	4
33	Female	58	157	58	Married	9	Retired	Fibromyalgia		Pain all over the body	Continue	Pregabalin	36	2: Sometime	2	3: Often	3	2: Sometime	2	0: Never	0	0: Never	0	0: Never	0	1: Seldom	1	3: Often	3	3: Often	3	3: Often	3	0: Never	0	3: Often	3	1: Seldom	1	1: Seldom	1	1: Seldom	1	1: Seldom	1	3: Often	3	3: Often	3
34	Female	38	167	61	Married	7	Unemployed	Musculoskeletal pain		waist pain	Continue	prednisone	39	3: Often	3	3: Often	3	2: Sometime	2	0: Never	0	0: Never	0	2: Sometime	2	2: Sometime	2	3: Often	3	1: Seldom	1	1: Seldom	1	0: Never	0	2: Sometime	2	4: Always	4	0: Never	0	0: Never	0	1: Seldom	1	2: Sometime	2	4: Always	4
35	Female	32	170	80	Married	12	Unemployed	Musculoskeletal pain		Back pain	Continue	Pregabalin	32	3: Often	3	2: Sometime	2	2: Sometime	2	0: Never	0	0: Never	0	0: Never	0	0: Never	0	3: Often	3	2: Sometime	2	2: Sometime	2	0: Never	0	0: Never	0	2: Sometime	2	0: Never	0	2: Sometime	2	0: Never	0	4: Always	4	2: Sometime	2
36	Female	33	162	65	Married	9	Unemployed	Musculoskeletal pain		Neck Back pain，	Continue	TCM treatment，Massage and scraping	45	2: Sometime	2	3: Often	3	2: Sometime	2	0: Never	0	1: Seldom	1	0: Never	0	2: Sometime	2	2: Sometime	2	3: Often	3	2: Sometime	2	2: Sometime	2	2: Sometime	2	2: Sometime	2	3: Often	3	2: Sometime	2	3: Often	3	1: Seldom	1	2: Sometime	2
37	Female	54	163	71	Married	6	Unemployed	Musculoskeletal pain	Articalgia	lumbago,Right elbow pain	Continue	Jinkang capsule, ibuprofen	28	1: Seldom	1	3: Often	3	1: Seldom	1	0: Never	0	3: Often	3	0: Never	0	0: Never	0	3: Often	3	2: Sometime	2	2: Sometime	2	2: Sometime	2	1: Seldom	1	1: Seldom	1	0: Never	0	0: Never	0	0: Never	0	1: Seldom	1	3: Often	3
38	Female	50	165	70	Married	12	Unemployed	Musculoskeletal pain	Low back pain		Continue	Pregabalin,Meloxicam	20	1: Seldom	1	3: Often	3	3: Often	3	0: Never	0	2: Sometime	2	0: Never	0	0: Never	0	1: Seldom	1	0: Never	0	0: Never	0	0: Never	0	0: Never	0	0: Never	0	0: Never	0	2: Sometime	2	1: Seldom	1	2: Sometime	2	2: Sometime	2
39	Female	43	158	60	Married	6	Unemployed	Musculoskeletal pain	Low back pain	shoulder pain,Low back pain	Continue	Jing Jie Analgesic Capsules	40	1: Seldom	1	2: Sometime	2	2: Sometime	2	1: Seldom	1	0: Never	0	0: Never	0	0: Never	0	4: Always	4	2: Sometime	2	1: Seldom	1	2: Sometime	2	2: Sometime	2	4: Always	4	0: Never	0	1: Seldom	1	4: Always	4	4: Always	4	2: Sometime	2
40	Female	38	163	60	Married	9	Employed	Musculoskeletal pain	Back pain	low back pain,Waist	Continue	None	39	4: Always	4	4: Always	4	4: Always	4	0: Never	0	0: Never	0	0: Never	0	0: Never	0	4: Always	4	1: Seldom	1	0: Never	0	0: Never	0	4: Always	4	4: Always	4	0: Never	0	2: Sometime	2	2: Sometime	2	4: Always	4	0: Never	0
41	Female	52	150	62	Married	5	Employed	Musculoskeletal pain	Hip pain	Pain in the right hip and thigh	Continue	ibuprofen	32	0: Never	0	2: Sometime	2	3: Often	3	1: Seldom	1	3: Often	3	0: Never	0	3: Often	3	3: Often	3	0: Never	0	3: Often	3	2: Sometime	2	1: Seldom	1	0: Never	0	1: Seldom	1	2: Sometime	2	2: Sometime	2	0: Never	0	0: Never	0
42	Female	29	168	50	Married	18	Employed	Musculoskeletal pain	lumbago	Waist	Continue	Plaster	15	2: Sometime	2	1: Seldom	1	2: Sometime	2	0: Never	0	0: Never	0	0: Never	0	0: Never	0	3: Often	3	0: Never	0	0: Never	0	0: Never	0	0: Never	0	0: Never	0	0: Never	0	0: Never	0	0: Never	0	2: Sometime	2	2: Sometime	2
43	Female	64	158	56	Married	12	Retired	Musculoskeletal pain	Pain in the shoulder and joints	polyarthralgia	Continue	None	41	2: Sometime	2	3: Often	3	2: Sometime	2	0: Never	0	1: Seldom	1	0: Never	0	2: Sometime	2	3: Often	3	2: Sometime	2	2: Sometime	2	0: Never	0	0: Never	0	2: Sometime	2	3: Often	3	0: Never	0	1: Seldom	1	3: Often	3	4: Always	4
44	Male	34	170	62	Married	9	Unemployed	Musculoskeletal pain	Ankylosing spondylitis	shoulder pain	Continue	TCM treatment	55	4: Always	4	3: Often	3	2: Sometime	2	3: Often	3	3: Often	3	0: Never	0	0: Never	0	4: Always	4	3: Often	3	2: Sometime	2	2: Sometime	2	3: Often	3	3: Often	3	2: Sometime	2	1: Seldom	1	2: Sometime	2	3: Often	3	4: Always	4
45	Female	65	162	52	Married	12	Retired	Musculoskeletal pain	Rheumatoid arthritis	polyarthralgia	Continue	ibuprofen,Tripterygium glycoside tablets	50	2: Sometime	2	3: Often	3	2: Sometime	2	0: Never	0	2: Sometime	2	2: Sometime	2	1: Seldom	1	4: Always	4	4: Always	4	0: Never	0	2: Sometime	2	4: Always	4	2: Sometime	2	4: Always	4	0: Never	0	2: Sometime	2	2: Sometime	2	4: Always	4
46	Female	42	158	58	Married	15	Employed	Musculoskeletal pain	Low back pain	waist PAIN	Continue	Phenacetodicloate sodium	50	3: Often	3	3: Often	3	3: Often	3	0: Never	0	3: Often	3	0: Never	0	2: Sometime	2	4: Always	4	3: Often	3	0: Never	0	0: Never	0	3: Often	3	2: Sometime	2	0: Never	0	3: Often	3	4: Always	4	4: Always	4	4: Always	4
47	Female	52	168	62	Married	12	Unemployed	Musculoskeletal pain	Back pain	Back pain	Continue	Pregabalin,trazodone	53	4: Always	4	4: Always	4	2: Sometime	2	4: Always	4	2: Sometime	2	2: Sometime	2	3: Often	3	4: Always	4	3: Often	3	2: Sometime	2	0: Never	0	4: Always	4	3: Often	3	0: Never	0	2: Sometime	2	2: Sometime	2	3: Often	3	2: Sometime	2
48	Female	68	158	50	Married	0	Unemployed	Musculoskeletal pain			Continue	Acetolofenac dispersible tablets	41	1: Seldom	1	3: Often	3	0: Never	0	0: Never	0	0: Never	0	0: Never	0	0: Never	0	2: Sometime	2	3: Often	3	2: Sometime	2	2: Sometime	2	3: Often	3	0: Never	0	0: Never	0	0: Never	0	4: Always	4	2: Sometime	2	2: Sometime	2
49	Female	57	163	60	Married	12	Retired	Musculoskeletal pain		Back pain	Continue		14	1: Seldom	1	2: Sometime	2	1: Seldom	1	1: Seldom	1	0: Never	0	0: Never	0	0: Never	0	1: Seldom	1	1: Seldom	1	0: Never	0	0: Never	0	2: Sometime	2	1: Seldom	1	0: Never	0	0: Never	0	1: Seldom	1	0: Never	0	0: Never	0
50	Female	36	157	54	Married	15	Unemployed	Musculoskeletal pain	Pain in the left shoulder blade	Left shoulder pain	Continue		36	2: Sometime	2	4: Always	4	3: Often	3	0: Never	0	1: Seldom	1	0: Never	0	2: Sometime	2	3: Often	3	1: Seldom	1	0: Never	0	0: Never	0	2: Sometime	2	2: Sometime	2	2: Sometime	2	2: Sometime	2	3: Often	3	2: Sometime	2	3: Often	3
51	Female	54	155	100	Married	12	Retired	Musculoskeletal pain	lumbago		Continue	Acetolofenac dispersible tablets	29	0: Never	0	4: Always	4	1: Seldom	1	1: Seldom	1	0: Never	0	0: Never	0	0: Never	0	1: Seldom	1	2: Sometime	2	2: Sometime	2	0: Never	0	4: Always	4	2: Sometime	2	1: Seldom	1	2: Sometime	2	1: Seldom	1	1: Seldom	1	3: Often	3
52	Male	32	175	70	Single	12	Employed	Musculoskeletal pain	Ankylosing spondylitis	lumbago	Continue	Acupuncture	32	1: Seldom	1	3: Often	3	1: Seldom	1	4: Always	4	2: Sometime	2	1: Seldom	1	0: Never	0	2: Sometime	2	2: Sometime	2	0: Never	0	0: Never	0	2: Sometime	2	2: Sometime	2	1: Seldom	1	1: Seldom	1	0: Never	0	2: Sometime	2	3: Often	3
53	Male	39	173	66	Married	16	Employed	Musculoskeletal pain			Continue		18	2: Sometime	2	2: Sometime	2	1: Seldom	1	0: Never	0	3: Often	3	0: Never	0	0: Never	0	0: Never	0	2: Sometime	2	1: Seldom	1	0: Never	0	2: Sometime	2	0: Never	0	0: Never	0	0: Never	0	0: Never	0	0: Never	0	1: Seldom	1
54	Female	52	165	60	Married		Retired	Musculoskeletal pain		lumbago	Continue		29	2: Sometime	2	2: Sometime	2	2: Sometime	2	0: Never	0	0: Never	0	0: Never	0	0: Never	0	2: Sometime	2	1: Seldom	1	0: Never	0	0: Never	0	2: Sometime	2	1: Seldom	1	2: Sometime	2	2: Sometime	2	2: Sometime	2	2: Sometime	2	2: Sometime	2
55	Male	40	173	85	Married	9	Unemployed	Musculoskeletal pain		Low back pain	Continue	Phenacetodicloate sodium	49	3: Often	3	3: Often	3	3: Often	3	3: Often	3	2: Sometime	2	0: Never	0	1: Seldom	1	3: Often	3	2: Sometime	2	2: Sometime	2	2: Sometime	2	2: Sometime	2	2: Sometime	2	2: Sometime	2	3: Often	3	2: Sometime	2	2: Sometime	2	2: Sometime	2
56	Female	50	164	57	Married	12	Unemployed	Musculoskeletal pain	Rheumatoid arthritis	Rheumatoid arthritis	Continue	Phenacetodicloate sodium	38	3: Often	3	4: Always	4	1: Seldom	1	0: Never	0	3: Often	3	0: Never	0	0: Never	0	2: Sometime	2	3: Often	3	0: Never	0	0: Never	0	4: Always	4	1: Seldom	1	4: Always	4	2: Sometime	2	0: Never	0	0: Never	0	2: Sometime	2
57	Female	33	163	64	Married	16	Unemployed	Musculoskeletal pain			Continue		34	2: Sometime	2	2: Sometime	2	2: Sometime	2	0: Never	0	1: Seldom	1	1: Seldom	1	0: Never	0	2: Sometime	2	2: Sometime	2	2: Sometime	2	0: Never	0	2: Sometime	2	2: Sometime	2	1: Seldom	1	1: Seldom	1	1: Seldom	1	1: Seldom	1	1: Seldom	1
58	Female	68	163	62	Married	9	Employed	Musculoskeletal pain		lumbago	Continue	Phenacetodicloate sodium，ibuprofen，Chaihu capsule，Plaster	21	0: Never	0	2: Sometime	2	0: Never	0	0: Never	0	0: Never	0	0: Never	0	0: Never	0	2: Sometime	2	3: Often	3	0: Never	0	0: Never	0	1: Seldom	1	0: Never	0	3: Often	3	0: Never	0	0: Never	0	3: Often	3	3: Often	3
59	Female	50	154	60	Married	5	Employed	Musculoskeletal pain			Continue	Eperisone hydrochloride tablets	23	2: Sometime	2	3: Often	3	2: Sometime	2	0: Never	0	0: Never	0	0: Never	0	0: Never	0	2: Sometime	2	2: Sometime	2	1: Seldom	1	0: Never	0	0: Never	0	0: Never	0	2: Sometime	2	1: Seldom	1	0: Never	0	0: Never	0	2: Sometime	2
60	Male	59	170	75	Married	7	Unemployed	Musculoskeletal pain			Continue	Phenacetodicloate sodium	32	2: Sometime	2	4: Always	4	1: Seldom	1	2: Sometime	2	1: Seldom	1	3: Often	3	0: Never	0	4: Always	4	1: Seldom	1	0: Never	0	1: Seldom	1	2: Sometime	2	1: Seldom	1	2: Sometime	2	1: Seldom	1	1: Seldom	1	0: Never	0	1: Seldom	1
61	Female	53	160	60	Married	5	Unemployed	Musculoskeletal pain			Continue	Phenacetodicloate sodium	36	1: Seldom	1	4: Always	4	2: Sometime	2	2: Sometime	2	1: Seldom	1	1: Seldom	1	0: Never	0	2: Sometime	2	4: Always	4	2: Sometime	2	0: Never	0	1: Seldom	1	1: Seldom	1	0: Never	0	2: Sometime	2	2: Sometime	2	2: Sometime	2	4: Always	4
62	Male	30	178	67	Single	20	Employed	Musculoskeletal pain	Ankylosing spondylitis	Ankylosing spondylitis	Continue	ipsyp,Duloxetine	42	3: Often	3	3: Often	3	2: Sometime	2	1: Seldom	1	3: Often	3	0: Never	0	0: Never	0	3: Often	3	0: Never	0	1: Seldom	1	0: Never	0	3: Often	3	3: Often	3	1: Seldom	1	2: Sometime	2	2: Sometime	2	2: Sometime	2	1: Seldom	1
63	Male	42	170	75	Married	5	Unemployed	Musculoskeletal pain	Ankylosing spondylitis	Ankylosing spondylitis	Continue	ibuprofen,Phenacetodicloate sodium	26	1: Seldom	1	2: Sometime	2	0: Never	0	0: Never	0	2: Sometime	2	0: Never	0	0: Never	0	2: Sometime	2	1: Seldom	1	0: Never	0	0: Never	0	0: Never	0	2: Sometime	2	3: Often	3	0: Never	0	0: Never	0	0: Never	0	4: Always	4
64	Male	34	175	70	Married	16	Employed	Musculoskeletal pain	Ankylosing spondylitis	Ankylosing spondylitis	Continue	Phenacetodicloate sodium，Celecoxib	26	1: Seldom	1	2: Sometime	2	2: Sometime	2	0: Never	0	0: Never	0	0: Never	0	0: Never	0	1: Seldom	1	3: Often	3	0: Never	0	1: Seldom	1	2: Sometime	2	1: Seldom	1	0: Never	0	2: Sometime	2	1: Seldom	1	1: Seldom	1	4: Always	4
65	Male	49	182	73	Divorced	14	Unemployed	Musculoskeletal pain	Ankylosing spondylitis	Ankylosing spondylitis	Continue	ipsyp	35	3: Often	3	3: Often	3	3: Often	3	0: Never	0	3: Often	3	1: Seldom	1	0: Never	0	4: Always	4	2: Sometime	2	1: Seldom	1	0: Never	0	4: Always	4	0: Never	0	0: Never	0	1: Seldom	1	2: Sometime	2	1: Seldom	1	1: Seldom	1
66	Male	31	178	93	Married	12	Employed	Musculoskeletal pain			Continue	Phenacetodicloate sodium,ibuprofen	25	2: Sometime	2	3: Often	3	1: Seldom	1	0: Never	0	0: Never	0	1: Seldom	1	1: Seldom	1	2: Sometime	2	1: Seldom	1	0: Never	0	0: Never	0	2: Sometime	2	1: Seldom	1	0: Never	0	1: Seldom	1	2: Sometime	2	1: Seldom	1	2: Sometime	2
67	Male	32	174	80	Married	12	Employed	Musculoskeletal pain	Ankylosing spondylitis	Ankylosing spondylitis	Continue	None	42	2: Sometime	2	3: Often	3	2: Sometime	2	0: Never	0	1: Seldom	1	1: Seldom	1	0: Never	0	3: Often	3	1: Seldom	1	1: Seldom	1	1: Seldom	1	4: Always	4	1: Seldom	1	2: Sometime	2	3: Often	3	2: Sometime	2	2: Sometime	2	3: Often	3
68	Male	30	172	70	Married	16	Employed	Musculoskeletal pain	Rheumatoid arthritis	Rheumatoid arthritis	Continue	Methylprednisolone	33	2: Sometime	2	2: Sometime	2	2: Sometime	2	2: Sometime	2	2: Sometime	2	1: Seldom	1	1: Seldom	1	3: Often	3	2: Sometime	2	1: Seldom	1	0: Never	0	1: Seldom	1	1: Seldom	1	0: Never	0	1: Seldom	1	1: Seldom	1	2: Sometime	2	2: Sometime	2
69	Female	25	165	61.5	Married	15	Unemployed	Musculoskeletal pain		lumbago	Continue	None	37	3: Often	3	3: Often	3	2: Sometime	2	0: Never	0	2: Sometime	2	2: Sometime	2	0: Never	0	3: Often	3	2: Sometime	2	1: Seldom	1	1: Seldom	1	1: Seldom	1	2: Sometime	2	1: Seldom	1	1: Seldom	1	1: Seldom	1	2: Sometime	2	2: Sometime	2
70	Male	42	168	79	Married	6	Unemployed	Musculoskeletal pain	Rheumatoid arthritis	Rheumatoid arthritis	Continue	Eperisone hydrochloride tablets	57	0: Never	0	4: Always	4	4: Always	4	0: Never	0	1: Seldom	1	2: Sometime	2	0: Never	0	4: Always	4	4: Always	4	0: Never	0	0: Never	0	4: Always	4	4: Always	4	2: Sometime	2	4: Always	4	4: Always	4	4: Always	4	4: Always	4
71	Female	45	153	52	Married	9	Unemployed	Musculoskeletal pain	Rheumatoid arthritis	Rheumatoid arthritis	Continue	Leflunomide tablets	63	4: Always	4	2: Sometime	2	3: Often	3	0: Never	0	2: Sometime	2	0: Never	0	4: Always	4	4: Always	4	4: Always	4	4: Always	4	0: Never	0	4: Always	4	3: Often	3	4: Always	4	4: Always	4	4: Always	4	3: Often	3	2: Sometime	2
72	Female	51	165	60	Married	9	Retired	Musculoskeletal pain		waist pain	Continue	TCM treatment	36	2: Sometime	2	4: Always	4	1: Seldom	1	1: Seldom	1	4: Always	4	0: Never	0	0: Never	0	2: Sometime	2	3: Often	3	2: Sometime	2	0: Never	0	2: Sometime	2	0: Never	0	2: Sometime	2	0: Never	0	1: Seldom	1	2: Sometime	2	2: Sometime	2
73	Female	22	166	60	Single	16	Employed	Musculoskeletal pain		lumbago	Continue	Celecoxib	19	2: Sometime	2	2: Sometime	2	2: Sometime	2	2: Sometime	2	0: Never	0	0: Never	0	0: Never	0	1: Seldom	1	1: Seldom	1	0: Never	0	0: Never	0	0: Never	0	0: Never	0	0: Never	0	2: Sometime	2	2: Sometime	2	1: Seldom	1	1: Seldom	1
74	Female	53	150	58	Married	6	Unemployed	Musculoskeletal pain		None	Continue		46	2: Sometime	2	4: Always	4	4: Always	4	0: Never	0	1: Seldom	1	2: Sometime	2	0: Never	0	2: Sometime	2	4: Always	4	1: Seldom	1	0: Never	0	2: Sometime	2	4: Always	4	0: Never	0	2: Sometime	2	4: Always	4	1: Seldom	1	2: Sometime	2
75	Female	48	165	61	Married	12	Unemployed	Musculoskeletal pain		Low back pain	Continue	Phenacetodicloate sodium	52	2: Sometime	2	4: Always	4	3: Often	3	0: Never	0	4: Always	4	1: Seldom	1	2: Sometime	2	3: Often	3	4: Always	4	1: Seldom	1	2: Sometime	2	4: Always	4	2: Sometime	2	1: Seldom	1	2: Sometime	2	3: Often	3	2: Sometime	2	1: Seldom	1
76	Male	65	178	80	Married	3	Retired	Musculoskeletal pain			Continue	Pregabalin	57	4: Always	4	4: Always	4	3: Often	3	0: Never	0	1: Seldom	1	3: Often	3	0: Never	0	3: Often	3	4: Always	4	1: Seldom	1	1: Seldom	1	4: Always	4	3: Often	3	0: Never	0	1: Seldom	1	0: Never	0	4: Always	4	4: Always	4
77	Male	30	170	80	Married	16	Employed	Musculoskeletal pain	arthritis	arthritis	Continue	None	25	2: Sometime	2	3: Often	3	2: Sometime	2	1: Seldom	1	1: Seldom	1	2: Sometime	2	0: Never	0	2: Sometime	2	2: Sometime	2	1: Seldom	1	0: Never	0	0: Never	0	1: Seldom	1	1: Seldom	1	1: Seldom	1	0: Never	0	1: Seldom	1	1: Seldom	1
78	Female	31	165	66	Married	10	Employed	Musculoskeletal pain	Rheumatoid arthritis	Rheumatoid arthritis	Continue	Eramod	25	2: Sometime	2	3: Often	3	2: Sometime	2	0: Never	0	0: Never	0	0: Never	0	0: Never	0	3: Often	3	3: Often	3	1: Seldom	1	0: Never	0	3: Often	3	0: Never	0	0: Never	0	0: Never	0	0: Never	0	1: Seldom	1	1: Seldom	1
79	Female	25	162	41	Single	15	Employed	Musculoskeletal pain			Continue	diclofen	25	2: Sometime	2	3: Often	3	2: Sometime	2	0: Never	0	3: Often	3	0: Never	0	0: Never	0	2: Sometime	2	1: Seldom	1	0: Never	0	0: Never	0	1: Seldom	1	1: Seldom	1	0: Never	0	1: Seldom	1	1: Seldom	1	2: Sometime	2	2: Sometime	2
80	Female	53	156	62	Married	6	Retired	Musculoskeletal pain		Neck Back pain，shoulder Waist pain	Continue	Phenacetodicloate sodium	39	3: Often	3	4: Always	4	0: Never	0	0: Never	0	1: Seldom	1	0: Never	0	0: Never	0	3: Often	3	4: Always	4	0: Never	0	1: Seldom	1	4: Always	4	2: Sometime	2	3: Often	3	0: Never	0	1: Seldom	1	4: Always	4	4: Always	4
81	Female	73	160	55	Widowed	9	Retired	Musculoskeletal pain	arthritis	arthritis	Continue	Phenacetodicloate sodium	27	3: Often	3	2: Sometime	2	2: Sometime	2	2: Sometime	2	2: Sometime	2	0: Never	0	0: Never	0	1: Seldom	1	3: Often	3	1: Seldom	1	0: Never	0	4: Always	4	0: Never	0	0: Never	0	0: Never	0	0: Never	0	2: Sometime	2	2: Sometime	2
82	Male	34	181	84	Married	16	Employed	Musculoskeletal pain			Continue	Etokoxi	41	4: Always	4	4: Always	4	3: Often	3	2: Sometime	2	3: Often	3	0: Never	0	0: Never	0	2: Sometime	2	2: Sometime	2	1: Seldom	1	0: Never	0	4: Always	4	2: Sometime	2	0: Never	0	2: Sometime	2	2: Sometime	2	2: Sometime	2	2: Sometime	2
83	Male	27	175	55	Single	16	Employed	Musculoskeletal pain	Ankylosing spondylitis	Ankylosing spondylitis	Continue	Phenacetodicloate sodium	50	4: Always	4	3: Often	3	3: Often	3	2: Sometime	2	0: Never	0	0: Never	0	0: Never	0	2: Sometime	2	3: Often	3	0: Never	0	0: Never	0	4: Always	4	3: Often	3	0: Never	0	3: Often	3	3: Often	3	3: Often	3	4: Always	4
84	Female	55	160	75	Married	2	Employed	Musculoskeletal pain	Rheumatoid arthritis	Rheumatoid arthritis	Continue	Phenacetodicloate sodium	21	2: Sometime	2	3: Often	3	2: Sometime	2	0: Never	0	0: Never	0	0: Never	0	0: Never	0	2: Sometime	2	2: Sometime	2	0: Never	0	0: Never	0	2: Sometime	2	0: Never	0	4: Always	4	0: Never	0	0: Never	0	1: Seldom	1	1: Seldom	1
85	Female	44	170	50	Married	15	Employed	Musculoskeletal pain		polyarthralgia	Continue	Erecoxib tablets	48	3: Often	3	3: Often	3	3: Often	3	0: Never	0	3: Often	3	1: Seldom	1	0: Never	0	3: Often	3	3: Often	3	2: Sometime	2	2: Sometime	2	3: Often	3	2: Sometime	2	2: Sometime	2	2: Sometime	2	2: Sometime	2	2: Sometime	2	4: Always	4
86	Female	28	165	60	Single	16	Unemployed	Fibromyalgia		polyarthralgia	Continue	TCM treatment	46	3: Often	3	3: Often	3	2: Sometime	2	0: Never	0	2: Sometime	2	0: Never	0	0: Never	0	2: Sometime	2	4: Always	4	4: Always	4	0: Never	0	4: Always	4	4: Always	4	1: Seldom	1	0: Never	0	2: Sometime	2	3: Often	3	3: Often	3
87	Male	35	178	83	Married	16	Employed	Fibromyalgia		muscle pain	Continue	Pregabalin，Duloxetine	43	3: Often	3	3: Often	3	2: Sometime	2	0: Never	0	2: Sometime	2	0: Never	0	2: Sometime	2	3: Often	3	3: Often	3	1: Seldom	1	1: Seldom	1	3: Often	3	2: Sometime	2	0: Never	0	1: Seldom	1	1: Seldom	1	2: Sometime	2	2: Sometime	2
88	Female	42	160	62	Married	12	Unemployed	Fibromyalgia		back，waist，calves pain	Continue	Pregabalin.TCM treatment	58	3: Often	3	3: Often	3	3: Often	3	0: Never	0	3: Often	3	1: Seldom	1	1: Seldom	1	3: Often	3	4: Always	4	2: Sometime	2	1: Seldom	1	4: Always	4	3: Often	3	2: Sometime	2	4: Always	4	2: Sometime	2	2: Sometime	2	3: Often	3
89	Female	45	155	50	Married	9	Unemployed	Fibromyalgia		Pain all over the body，Pain in the right limb	Continue	Pregabalin	54	3: Often	3	4: Always	4	3: Often	3	0: Never	0	2: Sometime	2	0: Never	0	4: Always	4	0: Never	0	4: Always	4	2: Sometime	2	0: Never	0	4: Always	4	3: Often	3	0: Never	0	4: Always	4	4: Always	4	3: Often	3	3: Often	3
90	Female	45	170	58	Married	9	Unemployed	Fibromyalgia		neck,back，Pain all over the body	Continue	Pregabalin	74	4: Always	4	4: Always	4	4: Always	4	0: Never	0	1: Seldom	1	0: Never	0	3: Often	3	4: Always	4	4: Always	4	3: Often	3	1: Seldom	1	4: Always	4	4: Always	4	4: Always	4	4: Always	4	4: Always	4	4: Always	4	4: Always	4
91	Female	50	153	49	Married	12	Unemployed	Fibromyalgia		Pain all over the body	Continue	Plasters, acupuncture	61	2: Sometime	2	4: Always	4	2: Sometime	2	0: Never	0	3: Often	3	0: Never	0	1: Seldom	1	4: Always	4	4: Always	4	1: Seldom	1	0: Never	0	4: Always	4	4: Always	4	2: Sometime	2	4: Always	4	4: Always	4	4: Always	4	4: Always	4
92	Female	39	162	60	Married	16	Employed	Fibromyalgia		Pain all over the body	Continue	Phenacetodicloate sodium，TCM treatment	39	3: Often	3	4: Always	4	3: Often	3	0: Never	0	0: Never	0	0: Never	0	0: Never	0	2: Sometime	2	3: Often	3	0: Never	0	0: Never	0	2: Sometime	2	1: Seldom	1	0: Never	0	2: Sometime	2	2: Sometime	2	2: Sometime	2	4: Always	4
93	Female	55	170	57	Married	12	Retired	Fibromyalgia		Pain all over the body	Continue		61	4: Always	4	4: Always	4	2: Sometime	2	0: Never	0	1: Seldom	1	0: Never	0	1: Seldom	1	3: Often	3	4: Always	4	1: Seldom	1	2: Sometime	2	3: Often	3	2: Sometime	2	2: Sometime	2	3: Often	3	4: Always	4	4: Always	4	4: Always	4
94	Female	32	165	55	Married	15	Employed	Fibromyalgia		Pain all over the body	Continue	Duloxetine	56	4: Always	4	3: Often	3	3: Often	3	0: Never	0	3: Often	3	0: Never	0	0: Never	0	3: Often	3	3: Often	3	1: Seldom	1	2: Sometime	2	4: Always	4	3: Often	3	4: Always	4	2: Sometime	2	3: Often	3	3: Often	3	3: Often	3
95	Female	30	160	60	Single	18	Employed	Fibromyalgia		Pain all over the body	Continue	Pregabalin，Duloxetine，TCM treatment	67	4: Always	4	3: Often	3	3: Often	3	4: Always	4	2: Sometime	2	1: Seldom	1	2: Sometime	2	3: Often	3	4: Always	4	2: Sometime	2	2: Sometime	2	4: Always	4	2: Sometime	2	2: Sometime	2	3: Often	3	3: Often	3	4: Always	4	4: Always	4
96	Female	30	172	68	Married	15	Unemployed	Fibromyalgia		Pain all over the body	Continue	ibuprofen diclofen	45	3: Often	3	4: Always	4	2: Sometime	2	0: Never	0	1: Seldom	1	0: Never	0	4: Always	4	3: Often	3	4: Always	4	1: Seldom	1	0: Never	0	2: Sometime	2	2: Sometime	2	2: Sometime	2	2: Sometime	2	2: Sometime	2	2: Sometime	2	4: Always	4
97	Female	21	162	60	Single	12	Student	Fibromyalgia		Pain all over the body	Continue		69	4: Always	4	4: Always	4	4: Always	4	0: Never	0	0: Never	0	0: Never	0	0: Never	0	4: Always	4	4: Always	4	2: Sometime	2	4: Always	4	1: Seldom	1	4: Always	4	4: Always	4	4: Always	4	4: Always	4	4: Always	4	3: Often	3
98	Female	42	170	162	Widowed	9	Unemployed	Fibromyalgia		Pain all over the body	Continue	ibuprofen	40	2: Sometime	2	2: Sometime	2	2: Sometime	2	0: Never	0	2: Sometime	2	0: Never	0	0: Never	0	2: Sometime	3	3: Often	3	3: Often	3	1: Seldom	1	1: Seldom	1	0: Never	0	1: Seldom	1	2: Sometime	2	1: Seldom	1	3: Often	3	4: Always	4
99	Male	43	178	70	Married	17	Employed	Fibromyalgia		Pain all over the body	Continue	Pregabalin	64	4: Always	4	4: Always	4	3: Often	3	2: Sometime	2	2: Sometime	2	2: Sometime	2	1: Seldom	1	4: Always	4	4: Always	4	2: Sometime	2	1: Seldom	1	4: Always	4	2: Sometime	2	4: Always	4	4: Always	4	2: Sometime	2	4: Always	4	4: Always	4
100	Female	42	168	70	Married	12	Unemployed	Fibromyalgia		Pain all over the body	Continue	TCM treatment	55	4: Always	4	3: Often	3	3: Often	3	0: Never	0	3: Often	3	2: Sometime	2	1: Seldom	1	4: Always	4	3: Often	3	2: Sometime	2	0: Never	0	4: Always	4	3: Often	3	1: Seldom	1	2: Sometime	2	2: Sometime	2	4: Always	4	4: Always	4
101	Female	65	164	49	Married	9	Retired	Fibromyalgia		Pain all over the body	Continue	Plaster	57	3: Often	3	1: Seldom	1	3: Often	3	0: Never	0	1: Seldom	1	0: Never	0	1: Seldom	1	2: Sometime	2	4: Always	4	2: Sometime	2	3: Often	3	3: Often	3	3: Often	3	3: Often	3	2: Sometime	2	3: Often	3	4: Always	4	2: Sometime	2
102	Female	44	156	68	Married	16	Employed	Fibromyalgia		Pain all over the body	Continue	ibuprofen Pregabalin Ayurishu Duloxetine	75	4: Always	4	3: Often	3	3: Often	3	3: Often	3	3: Often	3	2: Sometime	2	3: Often	3	3: Often	3	4: Always	4	3: Often	3	1: Seldom	1	4: Always	4	4: Always	4	3: Often	3	4: Always	4	3: Often	3	3: Often	3	4: Always	4
103		33	162	72	Married	12	Employed	Fibromyalgia		Pain all over the body	Continue	Pregabalin,Duloxetine,Wuling capsule	36	3: Often	3	3: Often	3	1: Seldom	1	0: Never	0	0: Never	0	0: Never	0	0: Never	0	3: Often	3	3: Often	3	1: Seldom	1	0: Never	0	3: Often	3	1: Seldom	1	3: Often	3	1: Seldom	1	0: Never	0	2: Sometime	2	3: Often	3
104	Female	32	160	64	Married	16	Employed	Fibromyalgia		Starts with bone pain then joint pain then muscle pain and then it progresses to the whole body, with headaches and the occasional stomachache	Continue	Meloxicam，Trazodone hydrochloride tablets	81	3: Often	3	4: Always	4	4: Always	4	4: Always	4	4: Always	4	1: Seldom	1	1: Seldom	1	4: Always	4	4: Always	4	4: Always	4	4: Always	4	4: Always	4	4: Always	4	4: Always	4	4: Always	4	4: Always	4	4: Always	4	4: Always	4
105	Female	38	170	67	Married	16	Employed	Fibromyalgia		Pain all over the body	Continue	Pregabalin	53	4: Always	4	4: Always	4	2: Sometime	2	2: Sometime	2	3: Often	3	0: Never	0	2: Sometime	2	3: Often	3	3: Often	3	3: Often	3	1: Seldom	1	3: Often	3	2: Sometime	2	3: Often	3	2: Sometime	2	2: Sometime	2	3: Often	3	4: Always	4
106	Female	68	158	60	Divorced	12	Employed	Musculoskeletal pain	Lower extremity pain	Pinprick pain	Continue	None	27	2: Sometime	2	3: Often	3	2: Sometime	2	0: Never	0	2: Sometime	2	0: Never	0	3: Often	3	2: Sometime	2	0: Never	0	0: Never	0	2: Sometime	2	2: Sometime	2	0: Never	0	0: Never	0	0: Never	0	0: Never	0	1: Seldom	1	2: Sometime	2
107	Female	55	155	60	Married	6	Unemployed	Musculoskeletal pain	Articalgia	Tenderness in the shoulders, pain in the joints of the hands and feet	Continue	None	19	0: Never	0	1: Seldom	1	1: Seldom	1	0: Never	0	0: Never	0	0: Never	0	0: Never	0	0: Never	0	2: Sometime	2	1: Seldom	1	0: Never	0	4: Always	4	0: Never	0	0: Never	0	0: Never	0	0: Never	0	0: Never	0	2: Sometime	2
108	Female	53	166	54	Married	15	Employed	Musculoskeletal pain	Rheumatic arthritis	back pain	Continue	ibuprofen	61	2: Sometime	2	3: Often	3	2: Sometime	2	1: Seldom	1	3: Often	3	1: Seldom	1	4: Always	4	4: Always	4	2: Sometime	2	0: Never	0	2: Sometime	2	2: Sometime	2	2: Sometime	2	4: Always	4	2: Sometime	2	2: Sometime	2	4: Always	4	4: Always	4
109	Female	39	164	59	Married	16	Employed	Musculoskeletal pain	knee,Articalgia	Pain with knee joint exertion, elbow joint tenderness, cervical spine pain	Continue	TCM treatment Duloxetine Meloxicam	33	2: Sometime	2	2: Sometime	2	1: Seldom	1	0: Never	0	1: Seldom	1	0: Never	0	0: Never	0	2: Sometime	2	2: Sometime	2	0: Never	0	1: Seldom	1	2: Sometime	2	2: Sometime	2	2: Sometime	2	2: Sometime	2	3: Often	3	0: Never	0	3: Often	3
110	Male	34	168	63	Married	15	Employed	Musculoskeletal pain	lumbago	Lumbar spine pain	Continue	ibuprofen	40	2: Sometime	2	3: Often	3	2: Sometime	2	1: Seldom	1	2: Sometime	2	0: Never	0	0: Never	0	2: Sometime	2	2: Sometime	2	3: Often	3	1: Seldom	1	2: Sometime	2	2: Sometime	2	3: Often	3	2: Sometime	2	2: Sometime	2	2: Sometime	2	2: Sometime	2
111	Female	28	165	51	Married	17	Employed	Musculoskeletal pain	Ankylosing spondylitis	Initial hip pain, then Back shoulder pain	Continue	Meloxicam	45	3: Often	3	3: Often	3	2: Sometime	2	0: Never	0	2: Sometime	2	1: Seldom	1	0: Never	0	3: Often	3	4: Always	4	1: Seldom	1	0: Never	0	3: Often	3	2: Sometime	2	0: Never	0	2: Sometime	2	2: Sometime	2	2: Sometime	2	4: Always	4
112	Male	56	170	56	Married	8	Unemployed	Musculoskeletal pain	Spinal arthritis	neck, back,Waist pain	Continue	prednisone，Etokoxi	27	0: Never	0	4: Always	4	1: Seldom	1	0: Never	0	1: Seldom	1	3: Often	3	0: Never	0	2: Sometime	2	2: Sometime	2	0: Never	0	0: Never	0	2: Sometime	2	2: Sometime	2	2: Sometime	2	1: Seldom	1	1: Seldom	1	0: Never	0	2: Sometime	2
113	Female	28	170	53	Married	12	Employed	Musculoskeletal pain	Pain in the right hip	Ankle pain, knee pain, Hip pain	Continue	Etokoxi，Phenacetodicloate sodium，Meloxicam	48	2: Sometime	2	4: Always	4	3: Often	3	0: Never	0	4: Always	4	2: Sometime	2	0: Never	0	1: Seldom	1	2: Sometime	2	0: Never	0	2: Sometime	2	2: Sometime	2	2: Sometime	2	3: Often	3	4: Always	4	3: Often	3	2: Sometime	2	0: Never	0
114	Female	74	153	58	Divorced	12	Retired	Musculoskeletal pain	polyarthralgia	Fingers, wrists, ankles. waist shoulder Back pain	Continue	Loxoprofen sodium，Phenacetodicloate sodium	12	0: Never	0	2: Sometime	2	0: Never	0	0: Never	0	2: Sometime	2	0: Never	0	0: Never	0	1: Seldom	1	0: Never	0	2: Sometime	2	0: Never	0	1: Seldom	1	0: Never	0	0: Never	0	0: Never	0	0: Never	0	0: Never	0	1: Seldom	1
115	Female	50	158	55	Married	9	Unemployed	Musculoskeletal pain	Rheumatoid arthritis	polyarthralgia	Continue	prednisone	44	2: Sometime	2	3: Often	3	2: Sometime	2	0: Never	0	2: Sometime	2	0: Never	0	2: Sometime	2	3: Often	3	3: Often	3	3: Often	3	0: Never	0	3: Often	3	2: Sometime	2	1: Seldom	1	0: Never	0	0: Never	0	2: Sometime	2	2: Sometime	2
116	Female	28	163	51	Single	18	Employed	Musculoskeletal pain	Both knee	knee lumbago	Continue	Ethyl hydrochloride，Loxoprofen sodium，Etokoxi，Pregabalin	42	3: Often	3	3: Often	3	2: Sometime	2	2: Sometime	2	0: Never	0	1: Seldom	1	4: Always	4	2: Sometime	2	1: Seldom	1	1: Seldom	1	0: Never	0	2: Sometime	2	2: Sometime	2	1: Seldom	1	2: Sometime	2	2: Sometime	2	2: Sometime	2	1: Seldom	1
117	Female	49	167	55	Married	15	Employed	Musculoskeletal pain	waist pain	waist hip shoulder plantar thigh pain	Continue	Ibuprofen and Codeine，Phenacetodicloate sodium	20	0: Never	0	2: Sometime	2	1: Seldom	1	0: Never	0	0: Never	0	2: Sometime	2	0: Never	0	1: Seldom	1	2: Sometime	2	0: Never	0	0: Never	0	1: Seldom	1	1: Seldom	1	1: Seldom	1	0: Never	0	0: Never	0	0: Never	0	2: Sometime	2
118	Female	50	153	62	Married	9	Unemployed	Fibromyalgia	Fibromyalgia	Pain all over the body	Continue	Pregabalin,Duloxetine,Wuling capsule	43	2: Sometime	2	3: Often	3	1: Seldom	1	0: Never	0	0: Never	0	2: Sometime	2	1: Seldom	1	3: Often	3	3: Often	3	1: Seldom	1	1: Seldom	1	2: Sometime	2	2: Sometime	2	3: Often	3	2: Sometime	2	1: Seldom	1	3: Often	3	3: Often	3
119	Female	68	163	52	Married	10	Retired	Fibromyalgia	Fibromyalgia	Pain all over the body	Continue	Plaster	57	3: Often	3	3: Often	3	3: Often	3	0: Never	0	3: Often	3	3: Often	3	0: Never	0	3: Often	3	3: Often	3	3: Often	3	3: Often	3	3: Often	3	3: Often	3	3: Often	3	3: Often	3	4: Always	4	4: Always	4	3: Often	3
120	Male	28	160	55	Married	5	Unemployed	Fibromyalgia	Fibromyalgia	Pain all over the body	Continue	Pregabalin	36	3: Often	3	4: Always	4	2: Sometime	2	0: Never	0	2: Sometime	2	0: Never	0	0: Never	0	3: Often	3	4: Always	4	1: Seldom	1	0: Never	0	1: Seldom	1	2: Sometime	2	0: Never	0	0: Never	0	0: Never	0	0: Never	0	4: Always	4
121	Female	34	165	76	Married	12	Unemployed	Fibromyalgia	Fibromyalgia	Back chest pain, fluid in both knees, headache, numbness in limbs and face	Continue	Pregabalin	51	3: Often	3	4: Always	4	2: Sometime	2	0: Never	0	1: Seldom	1	3: Often	3	3: Often	3	3: Often	3	4: Always	4	4: Always	4	2: Sometime	2	3: Often	3	2: Sometime	2	2: Sometime	2	3: Often	3	2: Sometime	2	2: Sometime	2	3: Often	3
122	Female	42	160	49	Married	3	Unemployed	Fibromyalgia	Fibromyalgia	waist pain	Continue	TCM treatment	67	3: Often	3	1: Seldom	1	3: Often	3	0: Never	0	3: Often	3	0: Never	0	2: Sometime	2	3: Often	3	4: Always	4	2: Sometime	2	2: Sometime	2	2: Sometime	2	3: Often	3	4: Always	4	4: Always	4	4: Always	4	4: Always	4	4: Always	4
123	Female	36	170	60	Married	9	Unemployed	Fibromyalgia	Fibromyalgia	waist Pain all over the body	Continue		60	4: Always	4	4: Always	4	4: Always	4	0: Never	0	2: Sometime	2	0: Never	0	2: Sometime	2	4: Always	4	4: Always	4	4: Always	4	1: Seldom	1	4: Always	4	2: Sometime	2	0: Never	0	0: Never	0	4: Always	4	4: Always	4	4: Always	4
124	Female	56	168	78	Married	12	Retired	Fibromyalgia	Fibromyalgia	Pain all over the body	Continue	Duloxetine,TCM treatment	53	3: Often	3	4: Always	4	3: Often	3	0: Never	0	0: Never	0	0: Never	0	2: Sometime	2	2: Sometime	2	3: Often	3	2: Sometime	2	1: Seldom	1	3: Often	3	2: Sometime	2	2: Sometime	2	3: Often	3	3: Often	3	3: Often	3	3: Often	3
125	Male	52	171	80	Married	45	Employed	Fibromyalgia	Fibromyalgia	Ankylosing spondylitis	Continue	Loxoprofen sodium	18	3: Often	3	4: Always	4	0: Never	0	0: Never	0	0: Never	0	0: Never	0	1: Seldom	1	2: Sometime	2	1: Seldom	1	0: Never	0	0: Never	0	0: Never	0	0: Never	0	1: Seldom	1	0: Never	0	0: Never	0	0: Never	0	3: Often	3
126	Female	62	159	46	Married	16	Retired	Fibromyalgia	Fibromyalgia	Rheumatic arthritis	Continue	physiotherapy,Plaster	31	3: Often	3	3: Often	3	2: Sometime	2	0: Never	0	2: Sometime	2	0: Never	0	0: Never	0	2: Sometime	2	1: Seldom	1	0: Never	0	0: Never	0	3: Often	3	1: Seldom	1	1: Seldom	1	1: Seldom	1	2: Sometime	2	2: Sometime	2	1: Seldom	1
127	Female	64	160	55	Married	6	Retired	Musculoskeletal pain	Rheumatoid arthritis	polyarthralgia	Continue		20	1: Seldom	1	2: Sometime	2	1: Seldom	1	0: Never	0	0: Never	0	4: Always	4	0: Never	0	0: Never	0	3: Often	3	0: Never	0	0: Never	0	0: Never	0	1: Seldom	1	1: Seldom	1	0: Never	0	0: Never	0	0: Never	0	1: Seldom	1
128	Female	35	153	53	Married	16	Unemployed	Musculoskeletal pain	polyarthralgia	Wrist and arm pain	Continue	Pregabalin	38	1: Seldom	1	2: Sometime	2	3: Often	3	0: Never	0	1: Seldom	1	3: Often	3	0: Never	0	3: Often	3	2: Sometime	2	0: Never	0	0: Never	0	0: Never	0	2: Sometime	2	2: Sometime	2	2: Sometime	2	3: Often	3	1: Seldom	1	3: Often	3
129	Female	50	152	60	Married	9	Unemployed	Musculoskeletal pain	Rheumatoid arthritis	polyarthralgia	Continue	methylprednisolone，vermiculin	35	2: Sometime	2	4: Always	4	2: Sometime	2	1: Seldom	1	2: Sometime	2	4: Always	4	2: Sometime	2	3: Often	3	2: Sometime	2	1: Seldom	1	0: Never	0	2: Sometime	2	0: Never	0	0: Never	0	1: Seldom	1	2: Sometime	2	1: Seldom	1	4: Always	4
130	Female	38	159	46	Married	15	Employed	Musculoskeletal pain	Waist，upper arm pain	arm，Waist pain	Continue	Massage	27	2: Sometime	2	2: Sometime	2	1: Seldom	1	0: Never	0	0: Never	0	0: Never	0	0: Never	0	1: Seldom	1	2: Sometime	2	1: Seldom	1	1: Seldom	1	3: Often	3	0: Never	0	0: Never	0	0: Never	0	0: Never	0	2: Sometime	2	2: Sometime	2
131	Female	31	158	50	Married	17	Unemployed	Musculoskeletal pain	Musculoskeletal pain	The legs, the joints of the hands, the hips	Continue	None	27	0: Never	0	4: Always	4	2: Sometime	2	0: Never	0	2: Sometime	2	0: Never	0	0: Never	0	2: Sometime	2	2: Sometime	2	3: Often	3	0: Never	0	2: Sometime	2	0: Never	0	0: Never	0	0: Never	0	2: Sometime	2	2: Sometime	2	2: Sometime	2
132	Female	72	160	58	Married	1	Unemployed	Musculoskeletal pain	Rheumatoid arthritis	Cervical spine, right hand, both knees	Continue	ibuprofen, loprofen sustained-release tablets, d-ketoprofen amine	38	2: Sometime	2	4: Always	4	2: Sometime	2	0: Never	0	3: Often	3	2: Sometime	2	1: Seldom	1	3: Often	3	2: Sometime	2	2: Sometime	2	0: Never	0	2: Sometime	2	0: Never	0	0: Never	0	2: Sometime	2	0: Never	0	1: Seldom	1	4: Always	4
133	Male	65	178	83	Married	15	Retired	Musculoskeletal pain	Waist pain	Waist pain	Continue	Phenacetodicloate sodium	37	1: Seldom	1	3: Often	3	2: Sometime	2	0: Never	0	0: Never	0	0: Never	0	2: Sometime	2	2: Sometime	2	1: Seldom	1	0: Never	0	0: Never	0	2: Sometime	2	2: Sometime	2	2: Sometime	2	1: Seldom	1	2: Sometime	2	2: Sometime	2	3: Often	3
134	Male	40	165	65	Married	15	Employed	Musculoskeletal pain	Low back pain	Low back pain	Continue	ibuprofen，Pregabalin	43	3: Often	3	4: Always	4	2: Sometime	2	0: Never	0	1: Seldom	1	0: Never	0	0: Never	0	2: Sometime	2	2: Sometime	2	2: Sometime	2	1: Seldom	1	4: Always	4	1: Seldom	1	1: Seldom	1	3: Often	3	2: Sometime	2	2: Sometime	2	2: Sometime	2
135	Female	55	161	43	Widowed	10	Retired	Musculoskeletal pain	Rheumatoid arthritis	polyarthralgia	Continue	prednisone	36	2: Sometime	2	2: Sometime	2	1: Seldom	1	0: Never	0	2: Sometime	2	1: Seldom	1	3: Often	3	3: Often	3	2: Sometime	2	1: Seldom	1	0: Never	0	2: Sometime	2	3: Often	3	1: Seldom	1	1: Seldom	1	1: Seldom	1	2: Sometime	2	4: Always	4
136	Female	60	160	66	Married	11	Retired	Musculoskeletal pain	Articalgia	polyarthralgia	Continue	ibuprofen	38	3: Often	3	3: Often	3	2: Sometime	2	0: Never	0	0: Never	0	0: Never	0	4: Always	4	1: Seldom	1	3: Often	3	2: Sometime	2	0: Never	0	0: Never	0	1: Seldom	1	3: Often	3	0: Never	0	1: Seldom	1	1: Seldom	1	3: Often	3
137	Female	55	163	66	Married	9	Unemployed	Musculoskeletal pain	Rheumatoid arthritis	Leg	Continue	Naproxen tablets	43	4: Always	4	4: Always	4	0: Never	0	1: Seldom	1	2: Sometime	2	0: Never	0	2: Sometime	2	4: Always	4	4: Always	4	2: Sometime	2	2: Sometime	2	2: Sometime	2	2: Sometime	2	0: Never	0	0: Never	0	0: Never	0	2: Sometime	2	2: Sometime	2
138	Male	45	178	86	Married	15	Employed	Musculoskeletal pain	Ankylosing spondylitis	Waist	Continue	Adamumab, Etanercept, secuchiumab	24	2: Sometime	2	3: Often	3	1: Seldom	1	0: Never	0	1: Seldom	1	0: Never	0	0: Never	0	2: Sometime	2	0: Never	0	0: Never	0	0: Never	0	3: Often	3	2: Sometime	2	1: Seldom	1	0: Never	0	0: Never	0	2: Sometime	2	0: Never	0
139	Female	65	162	60	Married	6	Unemployed	Musculoskeletal pain	Both knee	Knee	Continue	Duloxetine	41	2: Sometime	2	3: Often	3	1: Seldom	1	0: Never	0	2: Sometime	2	1: Seldom	1	2: Sometime	2	3: Often	3	1: Seldom	1	1: Seldom	1	0: Never	0	2: Sometime	2	3: Often	3	2: Sometime	2	2: Sometime	2	2: Sometime	2	2: Sometime	2	1: Seldom	1
140	Female	60	167	75	Widowed	15	Employed	Musculoskeletal pain	Rheumatoid arthritis	Knee	Continue	Elamord，Etokoxi	34	2: Sometime	2	3: Often	3	1: Seldom	1	0: Never	0	0: Never	0	3: Often	3	2: Sometime	2	3: Often	3	3: Often	3	0: Never	0	0: Never	0	2: Sometime	2	2: Sometime	2	1: Seldom	1	1: Seldom	1	1: Seldom	1	1: Seldom	1	1: Seldom	1
141	Male	31	171	75	Single	15	Employed						10	2: Sometime	2	1: Seldom	1	0: Never	0	1: Seldom	1	1: Seldom	1	0: Never	0	0: Never	0	1: Seldom	1	0: Never	0	0: Never	0	0: Never	0	1: Seldom	1	0: Never	0	0: Never	0	0: Never	0	0: Never	0	0: Never	0	1: Seldom	1
142	Female	40	160	55	Married	15	Employed						18	2: Sometime	2	1: Seldom	1	1: Seldom	1	1: Seldom	1	1: Seldom	1	0: Never	0	0: Never	0	1: Seldom	1	1: Seldom	1	0: Never	0	0: Never	0	1: Seldom	1	0: Never	0	0: Never	0	1: Seldom	1	0: Never	0	1: Seldom	1	3: Often	3
143	Female	50	160	65	Married	12	Unemployed						15	2: Sometime	2	0: Never	0	0: Never	0	0: Never	0	1: Seldom	1	0: Never	0	2: Sometime	2	1: Seldom	1	0: Never	0	0: Never	0	0: Never	0	0: Never	0	2: Sometime	2	0: Never	0	0: Never	0	0: Never	0	0: Never	0	0: Never	0
144	Female	27	163	62	Single	12	Unemployed						7	0: Never	0	0: Never	0	0: Never	0	0: Never	0	2: Sometime	2	0: Never	0	0: Never	0	0: Never	0	0: Never	0	1: Seldom	1	0: Never	0	0: Never	0	0: Never	0	0: Never	0	0: Never	0	0: Never	0	0: Never	0	0: Never	0
145	Female	53	160	60	Married	9	Retired						18	1: Seldom	1	2: Sometime	2	1: Seldom	1	2: Sometime	2	1: Seldom	1	0: Never	0	0: Never	0	1: Seldom	1	0: Never	0	1: Seldom	1	0: Never	0	1: Seldom	1	0: Never	0	0: Never	0	2: Sometime	2	1: Seldom	1	1: Seldom	1	0: Never	0
146	Female	40	156	60	Married	9	Unemployed						25	2: Sometime	2	1: Seldom	1	1: Seldom	1	1: Seldom	1	1: Seldom	1	1: Seldom	1	1: Seldom	1	2: Sometime	2	1: Seldom	1	1: Seldom	1	0: Never	0	2: Sometime	2	2: Sometime	2	1: Seldom	1	0: Never	0	1: Seldom	1	2: Sometime	2	2: Sometime	2
147	Female	45	158	56	Married	12	Unemployed						15	1: Seldom	1	0: Never	0	0: Never	0	0: Never	0	0: Never	0	0: Never	0	1: Seldom	1	2: Sometime	2	1: Seldom	1	1: Seldom	1	1: Seldom	1	1: Seldom	1	2: Sometime	2	1: Seldom	1	1: Seldom	1	0: Never	0	1: Seldom	1	0: Never	0
148	Male	45	179	88	Married	17	Employed						19	1: Seldom	1	0: Never	0	1: Seldom	1	2: Sometime	2	3: Often	3	0: Never	0	2: Sometime	2	2: Sometime	2	0: Never	0	1: Seldom	1	0: Never	0	0: Never	0	0: Never	0	1: Seldom	1	0: Never	0	1: Seldom	1	1: Seldom	1	2: Sometime	2
149	Male	69	160	50	Married	6	Retired						5	0: Never	0	0: Never	0	0: Never	0	0: Never	0	2: Sometime	2	0: Never	0	0: Never	0	2: Sometime	2	0: Never	0	0: Never	0	0: Never	0	0: Never	0	0: Never	0	0: Never	0	0: Never	0	0: Never	0	0: Never	0	0: Never	0
150	Male	4	170	90	Married	12	Unemployed						14	1: Seldom	1	0: Never	0	0: Never	0	1: Seldom	1	2: Sometime	2	0: Never	0	2: Sometime	2	1: Seldom	1	0: Never	0	0: Never	0	0: Never	0	1: Seldom	1	1: Seldom	1	1: Seldom	1	1: Seldom	1	0: Never	0	1: Seldom	1	1: Seldom	1
151	Female	50	159	126	Married	12	Employed						20	1: Seldom	1	0: Never	0	2: Sometime	2	2: Sometime	2	2: Sometime	2	0: Never	0	0: Never	0	1: Seldom	1	0: Never	0	0: Never	0	0: Never	0	2: Sometime	2	1: Seldom	1	0: Never	0	0: Never	0	3: Often	3	0: Never	0	1: Seldom	1
152	Female	25	163	64	Single	12	Employed						12	1: Seldom	1	0: Never	0	1: Seldom	1	0: Never	0	2: Sometime	2	0: Never	0	0: Never	0	0: Never	0	0: Never	0	0: Never	0	0: Never	0	1: Seldom	1	1: Seldom	1	1: Seldom	1	1: Seldom	1	0: Never	0	0: Never	0	2: Sometime	2
153	Male	34	176	80	Married	16	Employed						13	2: Sometime	2	0: Never	0	2: Sometime	2	0: Never	0	1: Seldom	1	0: Never	0	1: Seldom	1	1: Seldom	1	0: Never	0	0: Never	0	0: Never	0	1: Seldom	1	1: Seldom	1	1: Seldom	1	0: Never	0	0: Never	0	0: Never	0	0: Never	0
154	Female	31	165	57	Married	15	Employed						16	2: Sometime	2	1: Seldom	1	1: Seldom	1	1: Seldom	1	2: Sometime	2	0: Never	0	0: Never	0	0: Never	0	0: Never	0	0: Never	0	1: Seldom	1	0: Never	0	2: Sometime	2	0: Never	0	0: Never	0	0: Never	0	1: Seldom	1	2: Sometime	2
155	Male	51	170	70	Married	9	Employed						17	2: Sometime	2	2: Sometime	2	0: Never	0	0: Never	0	2: Sometime	2	0: Never	0	0: Never	0	1: Seldom	1	0: Never	0	2: Sometime	2	0: Never	0	3: Often	3	1: Seldom	1	1: Seldom	1	0: Never	0	0: Never	0	1: Seldom	1	1: Seldom	1
156	Female	53	156	62	Married	8	Employed						7	0: Never	0	0: Never	0	1: Seldom	1	0: Never	0	0: Never	0	0: Never	0	0: Never	0	0: Never	0	0: Never	0	1: Seldom	1	0: Never	0	0: Never	0	0: Never	0	2: Sometime	2	0: Never	0	0: Never	0	0: Never	0	0: Never	0
157	Female	61	160	110	Married	12	Employed						6	1: Seldom	1	0: Never	0	0: Never	0	0: Never	0	0: Never	0	0: Never	0	0: Never	0	1: Seldom	1	0: Never	0	0: Never	0	0: Never	0	0: Never	0	0: Never	0	0: Never	0	0: Never	0	1: Seldom	1	1: Seldom	1	1: Seldom	1
158	Female	50	166	70	Married	9	Employed						3	2: Sometime	2	0: Never	0	0: Never	0	0: Never	0	0: Never	0	0: Never	0	0: Never	0	0: Never	0	0: Never	0	0: Never	0	0: Never	0	0: Never	0	0: Never	0	0: Never	0	0: Never	0	0: Never	0	0: Never	0	0: Never	0
159	Female	52	162	152	Married	5	Employed						0	0: Never	0	0: Never	0	0: Never	0	0: Never	0	0: Never	0	0: Never	0	0: Never	0	0: Never	0	0: Never	0	0: Never	0	0: Never	0	0: Never	0	0: Never	0	0: Never	0	0: Never	0	0: Never	0	0: Never	0	0: Never	0
160	Female	40	160	180	Married	9	Employed						25	3: Often	3	2: Sometime	2	2: Sometime	2	0: Never	0	1: Seldom	1	0: Never	0	0: Never	0	1: Seldom	1	1: Seldom	1	1: Seldom	1	0: Never	0	1: Seldom	1	1: Seldom	1	0: Never	0	1: Seldom	1	1: Seldom	1	2: Sometime	2	2: Sometime	2
161	Male	33	170	70	Married	14	Employed						29	1: Seldom	1	1: Seldom	1	2: Sometime	2	0: Never	0	2: Sometime	2	0: Never	0	0: Never	0	2: Sometime	2	0: Never	0	1: Seldom	1	1: Seldom	1	2: Sometime	2	2: Sometime	2	1: Seldom	1	1: Seldom	1	2: Sometime	2	2: Sometime	2	3: Often	3
162	Female	59	172	67	Divorced	16	Employed						11	1: Seldom	1	0: Never	0	2: Sometime	2	0: Never	0	1: Seldom	1	0: Never	0	0: Never	0	1: Seldom	1	0: Never	0	0: Never	0	0: Never	0	1: Seldom	1	1: Seldom	1	0: Never	0	1: Seldom	1	1: Seldom	1	1: Seldom	1	0: Never	0
163	Male	51	168	79	Married	9	Unemployed						7	0: Never	0	0: Never	0	0: Never	0	0: Never	0	0: Never	0	0: Never	0	0: Never	0	0: Never	0	0: Never	0	0: Never	0	0: Never	0	2: Sometime	2	0: Never	0	0: Never	0	0: Never	0	2: Sometime	2	1: Seldom	1	0: Never	0
164	Male	36	171	70	Married	16	Employed						15	2: Sometime	2	0: Never	0	0: Never	0	0: Never	0	0: Never	0	0: Never	0	0: Never	0	2: Sometime	2	0: Never	0	0: Never	0	0: Never	0	1: Seldom	1	1: Seldom	1	2: Sometime	2	1: Seldom	1	1: Seldom	1	1: Seldom	1	2: Sometime	2
165	Female	54	158	104	Married	8	Unemployed						8	0: Never	0	0: Never	0	0: Never	0	0: Never	0	0: Never	0	0: Never	0	2: Sometime	2	0: Never	0	0: Never	0	0: Never	0	1: Seldom	1	1: Seldom	1	0: Never	0	0: Never	0	1: Seldom	1	2: Sometime	2	0: Never	0	0: Never	0
166	Male	51	170	86	Married	11	Employed						17	1: Seldom	1	0: Never	0	1: Seldom	1	2: Sometime	2	2: Sometime	2	0: Never	0	0: Never	0	1: Seldom	1	0: Never	0	0: Never	0	0: Never	0	1: Seldom	1	2: Sometime	2	0: Never	0	0: Never	0	1: Seldom	1	1: Seldom	1	1: Seldom	1
167	Female	39	170	54	Married	18	Employed						10	2: Sometime	2	0: Never	0	1: Seldom	1	0: Never	0	0: Never	0	0: Never	0	0: Never	0	1: Seldom	1	0: Never	0	0: Never	0	0: Never	0	1: Seldom	1	0: Never	0	0: Never	0	0: Never	0	1: Seldom	1	1: Seldom	1	0: Never	0
168	Female	53	160	62	Divorced	5	Unemployed						8	0: Never	0	0: Never	0	0: Never	0	0: Never	0	0: Never	0	0: Never	0	0: Never	0	0: Never	0	0: Never	0	2: Sometime	2	0: Never	0	0: Never	0	0: Never	0	0: Never	0	2: Sometime	2	2: Sometime	2	0: Never	0	0: Never	0
169	Male	51	172	90	Married	12	Unemployed						6	0: Never	0	0: Never	0	0: Never	0	0: Never	0	0: Never	0	0: Never	0	0: Never	0	0: Never	0	0: Never	0	0: Never	0	0: Never	0	3: Often	3	0: Never	0	0: Never	0	0: Never	0	0: Never	0	0: Never	0	3: Often	3
170	Male	20	175	112	Single	12	Student						0	0: Never	0	0: Never	0	0: Never	0	0: Never	0	0: Never	0	0: Never	0	0: Never	0	0: Never	0	0: Never	0	0: Never	0	0: Never	0	0: Never	0	0: Never	0	0: Never	0	0: Never	0	0: Never	0	0: Never	0	0: Never	0
退出	Male	56	175	80	Married	8	Employed						33	2: Sometime	2	1: Seldom	1	1: Seldom	1	3: Often	3	1: Seldom	1	1: Seldom	1	1: Seldom	1	2: Sometime	2	0: Never	0	2: Sometime	2	1: Seldom	1	2: Sometime	2	2: Sometime	2	2: Sometime	2	1: Seldom	1	1: Seldom	1	1: Seldom	1	1: Seldom	1
作废	Female	27	160	52	Single	12	Employed	Fibromyalgia			Continue		42	1: Seldom	1	2: Sometime	2	3: Often	3	0: Never	0	1: Seldom	1	0: Never	0	1: Seldom	1	1: Seldom	1	4: Always	4	1: Seldom	1	2: Sometime	2	4: Always	4	2: Sometime	2	2: Sometime	2	2: Sometime	2	2: Sometime	2	3: Often	3	2: Sometime	2
作废	Female	48	155	49	Married	5	Employed	Musculoskeletal pain	lumbago	lumbago	Continue	None	2	1: Seldom	1	0: Never	0	0: Never	0	0: Never	0	0: Never	0	0: Never	0	0: Never	0	1: Seldom	1	0: Never	0	0: Never	0	0: Never	0	0: Never	0	0: Never	0	0: Never	0	0: Never	0	0: Never	0	0: Never	0	0: Never	0
作废	Female	54	159	51	Married	3	Employed	Musculoskeletal pain	lumbago	lumbago，back pain	Continue		20	3: Often	3	0: Never	0	3: Often	3	0: Never	0	3: Often	3	0: Never	0	0: Never	0	3: Often	3	1: Seldom	1	0: Never	0	0: Never	0	1: Seldom	1	0: Never	0	0: Never	0	0: Never	0	0: Never	0	1: Seldom	1	3: Often	3
1	Female	45	150	54	Married	6	Employed						0	0: Never	0	0: Never	0	0: Never	0	0: Never	0	0: Never	0	0: Never	0	0: Never	0	0: Never	0	0: Never	0	0: Never	0	0: Never	0	0: Never	0	0: Never	0	0: Never	0	0: Never	0	0: Never	0	0: Never	0	0: Never	0
2	Female	44	150	58	Married	9	Employed						6	0: Never	0	0: Never	0	0: Never	0	0: Never	0	2: Sometime	2	0: Never	0	0: Never	0	0: Never	0	0: Never	0	0: Never	0	0: Never	0	0: Never	0	0: Never	0	0: Never	0	1: Seldom	1	2: Sometime	2	0: Never	0	0: Never	0
3	Female	40	155	51	Married	15	Employed						23	1: Seldom	1	0: Never	0	2: Sometime	2	0: Never	0	1: Seldom	1	0: Never	0	0: Never	0	1: Seldom	1	1: Seldom	1	2: Sometime	2	0: Never	0	1: Seldom	1	1: Seldom	1	2: Sometime	2	1: Seldom	1	1: Seldom	1	1: Seldom	1	2: Sometime	2
4	Female	49	153	62	Married	5	Employed						11	0: Never	0	0: Never	0	0: Never	0	0: Never	0	2: Sometime	2	0: Never	0	0: Never	0	1: Seldom	1	0: Never	0	0: Never	0	0: Never	0	2: Sometime	2	0: Never	0	0: Never	0	0: Never	0	0: Never	0	2: Sometime	2	0: Never	0
5	Female	56	156	71	Married	12	Employed						13	2: Sometime	2	1: Seldom	1	1: Seldom	1	0: Never	0	0: Never	0	0: Never	0	1: Seldom	1	1: Seldom	1	1: Seldom	1	0: Never	0	0: Never	0	3: Often	3	0: Never	0	1: Seldom	1	0: Never	0	0: Never	0	0: Never	0	1: Seldom	1
6	Male	52	158	74	Married	12	Employed						5	2: Sometime	2	0: Never	0	0: Never	0	0: Never	0	2: Sometime	2	0: Never	0	0: Never	0	0: Never	0	0: Never	0	0: Never	0	0: Never	0	0: Never	0	0: Never	0	0: Never	0	0: Never	0	0: Never	0	0: Never	0	1: Seldom	1
7	Female	38	150	60	Married	12	Employed						6	2: Sometime	2	2: Sometime	2	0: Never	0	0: Never	0	0: Never	0	0: Never	0	0: Never	0	0: Never	0	0: Never	0	0: Never	0	0: Never	0	0: Never	0	0: Never	0	0: Never	0	0: Never	0	0: Never	0	0: Never	0	2: Sometime	2
8	Female	54	159	74	Married	11	Employed						2	0: Never	0	1: Seldom	1	0: Never	0	0: Never	0	0: Never	0	0: Never	0	0: Never	0	0: Never	0	0: Never	0	1: Seldom	1	0: Never	0	0: Never	0	0: Never	0	0: Never	0	0: Never	0	0: Never	0	0: Never	0	0: Never	0
9	Female	18	162	54	Single	11	Employed						0	0: Never	0	0: Never	0	0: Never	0	0: Never	0	0: Never	0	0: Never	0	0: Never	0	0: Never	0	0: Never	0	0: Never	0	0: Never	0	0: Never	0	0: Never	0	0: Never	0	0: Never	0	0: Never	0	0: Never	0	0: Never	0
10	Female	38	160	80	Married	15	Employed						4	1: Seldom	1	0: Never	0	0: Never	0	1: Seldom	1	0: Never	0	0: Never	0	0: Never	0	0: Never	0	0: Never	0	0: Never	0	0: Never	0	0: Never	0	0: Never	0	0: Never	0	0: Never	0	1: Seldom	1	0: Never	0	0: Never	0
11	Female	52	169	68	Married	14	Employed						20	1: Seldom	1	1: Seldom	1	2: Sometime	2	2: Sometime	2	0: Never	0	0: Never	0	0: Never	0	1: Seldom	1	0: Never	0	0: Never	0	0: Never	0	1: Seldom	1	1: Seldom	1	2: Sometime	2	2: Sometime	2	1: Seldom	1	1: Seldom	1	2: Sometime	2
12	Female	40	153	63	Married	9	Employed						6	1: Seldom	1	0: Never	0	1: Seldom	1	0: Never	0	0: Never	0	0: Never	0	0: Never	0	0: Never	0	0: Never	0	1: Seldom	1	0: Never	0	1: Seldom	1	0: Never	0	0: Never	0	0: Never	0	1: Seldom	1	0: Never	0	0: Never	0
13	Male	55	171	65	Married	12	Employed						12	0: Never	0	0: Never	0	2: Sometime	2	0: Never	0	0: Never	0	0: Never	0	0: Never	0	0: Never	0	0: Never	0	0: Never	0	0: Never	0	0: Never	0	0: Never	0	3: Often	3	0: Never	0	0: Never	0	1: Seldom	1	1: Seldom	1
14	Female	42	156	65	Married	9	Employed						11	1: Seldom	1	2: Sometime	2	2: Sometime	2	0: Never	0	0: Never	0	0: Never	0	0: Never	0	0: Never	0	1: Seldom	1	0: Never	0	0: Never	0	0: Never	0	0: Never	0	1: Seldom	1	0: Never	0	0: Never	0	0: Never	0	1: Seldom	1
15	Female	47	158	64	Married	8	Employed						6	2: Sometime	2	0: Never	0	0: Never	0	0: Never	0	0: Never	0	0: Never	0	0: Never	0	0: Never	0	0: Never	0	1: Seldom	1	1: Seldom	1	0: Never	0	0: Never	0	0: Never	0	0: Never	0	0: Never	0	0: Never	0	1: Seldom	1
16	Female	53	162	69	Married	14	Employed						11	1: Seldom	1	0: Never	0	0: Never	0	0: Never	0	1: Seldom	1	0: Never	0	0: Never	0	1: Seldom	1	0: Never	0	1: Seldom	1	0: Never	0	1: Seldom	1	0: Never	0	2: Sometime	2	0: Never	0	1: Seldom	1	1: Seldom	1	1: Seldom	1
17	Female	52	155	53	Married	9	Employed						7	0: Never	0	0: Never	0	0: Never	0	1: Seldom	1	0: Never	0	0: Never	0	0: Never	0	1: Seldom	1	0: Never	0	0: Never	0	0: Never	0	0: Never	0	0: Never	0	1: Seldom	1	0: Never	0	0: Never	0	1: Seldom	1	1: Seldom	1
18	Female	33	157	48	Married	12	Employed						8	2: Sometime	2	0: Never	0	1: Seldom	1	0: Never	0	1: Seldom	1	0: Never	0	0: Never	0	0: Never	0	0: Never	0	1: Seldom	1	0: Never	0	0: Never	0	0: Never	0	1: Seldom	1	0: Never	0	0: Never	0	0: Never	0	0: Never	0
19	Female	50	163	72	Married	9	Employed						6	0: Never	0	0: Never	0	0: Never	0	2: Sometime	2	0: Never	0	0: Never	0	0: Never	0	0: Never	0	0: Never	0	0: Never	0	0: Never	0	2: Sometime	2	0: Never	0	0: Never	0	0: Never	0	0: Never	0	0: Never	0	0: Never	0
20	Female	46	162	61	Married	12	Employed						11	1: Seldom	1	2: Sometime	2	0: Never	0	2: Sometime	2	1: Seldom	1	0: Never	0	0: Never	0	0: Never	0	0: Never	0	0: Never	0	0: Never	0	0: Never	0	0: Never	0	2: Sometime	2	0: Never	0	0: Never	0	0: Never	0	1: Seldom	1
21	Female	47	160	55	Married	9	Employed						7	1: Seldom	1	0: Never	0	0: Never	0	0: Never	0	0: Never	0	0: Never	0	1: Seldom	1	0: Never	0	0: Never	0	1: Seldom	1	0: Never	0	1: Seldom	1	0: Never	0	1: Seldom	1	1: Seldom	1	0: Never	0	0: Never	0	0: Never	0
22	Female	40	156	62	Married	9	Employed						21	2: Sometime	2	1: Seldom	1	2: Sometime	2	1: Seldom	1	1: Seldom	1	0: Never	0	0: Never	0	2: Sometime	2	2: Sometime	2	1: Seldom	1	0: Never	0	2: Sometime	2	1: Seldom	1	1: Seldom	1	1: Seldom	1	1: Seldom	1	0: Never	0	0: Never	0
23	Female	51	158	63	Married	9	Employed						2	1: Seldom	1	0: Never	0	0: Never	0	0: Never	0	0: Never	0	0: Never	0	0: Never	0	0: Never	0	0: Never	0	0: Never	0	0: Never	0	0: Never	0	0: Never	0	0: Never	0	0: Never	0	0: Never	0	0: Never	0	0: Never	0
24	Male	30	170	60	Single	9	Employed						0	0: Never	0	0: Never	0	0: Never	0	0: Never	0	0: Never	0	0: Never	0	0: Never	0	0: Never	0	0: Never	0	0: Never	0	0: Never	0	0: Never	0	0: Never	0	0: Never	0	0: Never	0	0: Never	0	0: Never	0	0: Never	0
25	Female	51	163	60	Married	8	Employed						13	0: Never	0	1: Seldom	1	1: Seldom	1	2: Sometime	2	1: Seldom	1	0: Never	0	0: Never	0	0: Never	0	0: Never	0	1: Seldom	1	0: Never	0	1: Seldom	1	1: Seldom	1	0: Never	0	0: Never	0	0: Never	0	1: Seldom	1	1: Seldom	1
26	Female	38	170	60	Divorced	9	Unemployed	Musculoskeletal pain	Rheumatoid arthritis	Swollen joints, swollen joints of elbow, ankle, and hand, limited elbow extension	Continue	ibuprofen，TCM treatment，Eramod	89	4: Always	4	4: Always	4	4: Always	4	3: Often	3	4: Always	4	4: Always	4	4: Always	4	4: Always	4	4: Always	4	2: Sometime	2	4: Always	4	3: Often	3	4: Always	4	4: Always	4	4: Always	4	4: Always	4	4: Always	4	4: Always	4
27	Female	52	150	50	Married	11	Employed	Musculoskeletal pain	lumbago	lumbago, foot pain	Continue	None	34	2: Sometime	2	2: Sometime	2	2: Sometime	2	0: Never	0	1: Seldom	1	0: Never	0	2: Sometime	2	2: Sometime	2	1: Seldom	1	2: Sometime	2	0: Never	0	3: Often	3	2: Sometime	2	2: Sometime	2	2: Sometime	2	1: Seldom	1	2: Sometime	2	2: Sometime	2
28	Male	46	164	59	Married	9	Employed						3	0: Never	0	0: Never	0	0: Never	0	0: Never	0	0: Never	0	0: Never	0	0: Never	0	1: Seldom	1	2: Sometime	2	0: Never	0	0: Never	0	0: Never	0	0: Never	0	0: Never	0	0: Never	0	0: Never	0	0: Never	0	0: Never	0
29	Male	36	170	70	Married	9	Employed						0	0: Never	0	0: Never	0	0: Never	0	0: Never	0	0: Never	0	0: Never	0	0: Never	0	0: Never	0	0: Never	0	0: Never	0	0: Never	0	0: Never	0	0: Never	0	0: Never	0	0: Never	0	0: Never	0	0: Never	0	0: Never	0
30	Male	37	175	95	Married	9	Employed						2	0: Never	0	0: Never	0	0: Never	0	1: Seldom	1	0: Never	0	0: Never	0	0: Never	0	0: Never	0	0: Never	0	0: Never	0	1: Seldom	1	0: Never	0	0: Never	0	0: Never	0	0: Never	0	0: Never	0	0: Never	0	0: Never	0
31													0	0: Never	0	0: Never	0	0: Never	0	0: Never	0	0: Never	0	0: Never	0	0: Never	0	0: Never	0	0: Never	0	0: Never	0	0: Never	0	0: Never	0	0: Never	0	0: Never	0	0: Never	0	0: Never	0	0: Never	0	0: Never	0
32	Female	53	160	62	Married	9	Retired	Musculoskeletal pain	osteoarthritis	neck，Right shoulder,Right knee pain	Continue	anti-inflammatories，Amoxicillin	50	4: Always	4	3: Often	3	2: Sometime	2	0: Never	0	2: Sometime	2	0: Never	0	4: Always	4	4: Always	4	2: Sometime	2	2: Sometime	2	1: Seldom	1	4: Always	4	2: Sometime	2	1: Seldom	1	2: Sometime	2	2: Sometime	2	2: Sometime	2	3: Often	3
33	Female	40	164	53	Married	19	Employed	Musculoskeletal pain	waist pain	waist pain,Buttocks，tired, depression	Continue	ibuprofen，Meloxicam，Pregabalin，TCM treatment，Plaster	39	3: Often	3	3: Often	3	2: Sometime	2	0: Never	0	0: Never	0	0: Never	0	0: Never	0	2: Sometime	2	3: Often	3	2: Sometime	2	0: Never	0	2: Sometime	2	2: Sometime	2	0: Never	0	3: Often	3	2: Sometime	2	3: Often	3	3: Often	3
34	Female	34	160	45	Married	9	Employed	Musculoskeletal pain	Ankylosing spondylitis	Neck Pain	Continue	ibuprofen，Celecoxib，Plaster	59	2: Sometime	2	3: Often	3	3: Often	3	3: Often	3	3: Often	3	1: Seldom	1	2: Sometime	2	3: Often	3	2: Sometime	2	2: Sometime	2	2: Sometime	2	3: Often	3	3: Often	3	3: Often	3	3: Often	3	3: Often	3	3: Often	3	3: Often	3
35	Female	46	158	52		8	Employed	Musculoskeletal pain	waist	Pain all over the body	Continue	TCM treatment，Plaster	18	0: Never	0	2: Sometime	2	1: Seldom	1	0: Never	0	0: Never	0	0: Never	0	0: Never	0	1: Seldom	1	2: Sometime	2	2: Sometime	2	0: Never	0	1: Seldom	1	0: Never	0	0: Never	0	0: Never	0	0: Never	0	1: Seldom	1	2: Sometime	2
36	Female	25	161	50	Married	16	Employed	Musculoskeletal pain	Rheumatoid arthritis	Swollen joints in fingers, shoulders, knees	Continue	ipsyp，ibuprofen，methylprednisolone	58	4: Always	4	4: Always	4	3: Often	3	2: Sometime	2	4: Always	4	1: Seldom	1	1: Seldom	1	4: Always	4	3: Often	4	1: Seldom	1	0: Never	0	2: Sometime	2	2: Sometime	2	3: Often	3	4: Always	4	3: Often	3	3: Often	3	4: Always	4
37	Female	53	156	65	Married	9	Employed	Musculoskeletal pain	osteoarthritis	knee，waist pain	Continue	Calcium tablet	36	3: Often	3	3: Often	3	2: Sometime	2	0: Never	0	0: Never	0	0: Never	0	1: Seldom	1	2: Sometime	2	2: Sometime	2	2: Sometime	2	0: Never	0	3: Often	3	1: Seldom	1	3: Often	3	1: Seldom	1	1: Seldom	1	1: Seldom	1	2: Sometime	2
38	Female	57	160	50	Married	10	Retired	Musculoskeletal pain	Polymyalgia rheumatica	Changes in gait for six months, pain in limbs for six months, pain in leg sockets	Continue	Celecoxib，mecocobalamin	43	4: Always	4	4: Always	4	1: Seldom	1	0: Never	0	0: Never	0	0: Never	0	0: Never	0	3: Often	3	2: Sometime	2	2: Sometime	2	0: Never	0	0: Never	0	3: Often	3	3: Often	3	0: Never	0	0: Never	0	4: Always	4	4: Always	4
39	Male	57	175	80	Married	10	Unemployed	Musculoskeletal pain	Ankylosing spondylitis	Waist，Neck pain	Continue	TCM treatment	40	3: Often	3	3: Often	3	0: Never	0	0: Never	0	2: Sometime	2	2: Sometime	2	1: Seldom	1	2: Sometime	2	3: Often	3	1: Seldom	1	2: Sometime	2	1: Seldom	1	1: Seldom	1	0: Never	0	0: Never	0	0: Never	0	2: Sometime	2	3: Often	3
40	Female	55	152	60	Married	8	Unemployed	Musculoskeletal pain	Rheumatoid arthritis	Pain all over the body	Continue	ibuprofen	31	2: Sometime	2	4: Always	4	2: Sometime	2	0: Never	0	0: Never	0	0: Never	0	0: Never	0	4: Always	4	2: Sometime	2	0: Never	0	0: Never	0	0: Never	0	0: Never	0	0: Never	0	0: Never	0	2: Sometime	2	3: Often	3	3: Often	3
41	Male	27	183	85	Single	15	Employed	Musculoskeletal pain	Low back pain	Low back pain	Continue	Plaster	29	2: Sometime	2	2: Sometime	3	2: Sometime	2	0: Never	0	1: Seldom	1	0: Never	0	0: Never	0	2: Sometime	2	2: Sometime	2	2: Sometime	2	0: Never	0	3: Often	3	2: Sometime	2	1: Seldom	1	2: Sometime	2	1: Seldom	1	1: Seldom	1	3: Often	3
42	Female	38	170	60		9	Disabled		Rheumatoid arthritis	Pain all over the body	Continue	Eramod，Calcium carbonate, levofloxacin tablets	29	1: Seldom	1	1: Seldom	1	2: Sometime	2	0: Never	0	2: Sometime	2	1: Seldom	1	2: Sometime	2	4: Always	4	1: Seldom	1	0: Never	0	2: Sometime	2	2: Sometime	2	3: Often	3	2: Sometime	2	1: Seldom	1	1: Seldom	1	1: Seldom	1	0: Never	0
43	Female	38	153	51	Married	9	Unemployed	Musculoskeletal pain	Pain in the neck waist	Neck Back pain，shoulder Waist pain	Continue	Plaster，Jintiange Capsule	47	3: Often	3	4: Always	4	3: Often	3	3: Often	3	1: Seldom	1	0: Never	0	0: Never	0	3: Often	3	4: Always	4	2: Sometime	2	0: Never	0	3: Often	3	2: Sometime	2	1: Seldom	1	3: Often	3	3: Often	3	1: Seldom	1	3: Often	3
44	Male	36	173	72	Married	19	Employed	Musculoskeletal pain	Ankylosing spondylitis	waist pain	Continue	Phenacetodicloate sodium，Celecoxib	42	2: Sometime	2	2: Sometime	2	2: Sometime	2	2: Sometime	2	2: Sometime	2	0: Never	0	1: Seldom	1	1: Seldom	1	1: Seldom	1	2: Sometime	2	1: Seldom	1	2: Sometime	2	1: Seldom	1	3: Often	3	2: Sometime	2	2: Sometime	2	2: Sometime	2	2: Sometime	2
45	Male	33	175	70	Married	15	Employed	Musculoskeletal pain	Back pain	Back pain	Continue	None	29	2: Sometime	2	3: Often	3	0: Never	0	0: Never	0	0: Never	0	0: Never	0	2: Sometime	2	2: Sometime	2	2: Sometime	2	0: Never	0	0: Never	0	3: Often	3	2: Sometime	2	1: Seldom	1	1: Seldom	1	1: Seldom	1	3: Often	3	3: Often	3
46	Female	68	150	55	Married	12	Retired	Musculoskeletal pain	osteoarthritis	Bone and joint pain, lumbago, shoulder pain, walking pain	Continue	Plaster	42	3: Often	3	1: Seldom	1	2: Sometime	2	0: Never	0	2: Sometime	2	0: Never	0	1: Seldom	1	2: Sometime	2	1: Seldom	1	0: Never	0	3: Often	3	4: Always	4	3: Often	3	2: Sometime	2	2: Sometime	2	1: Seldom	1	3: Often	3	3: Often	3
47	Female	67	158	69	Married	1	Retired	Musculoskeletal pain	Pain all over the body	The patient was characterized by a rash around the shoulder and pain in the lower knee joint	Continue	TCM treatment，Etokoxi	25	1: Seldom	1	4: Always	4	2: Sometime	2	0: Never	0	2: Sometime	2	0: Never	0	0: Never	0	0: Never	0	0: Never	0	0: Never	0	0: Never	0	2: Sometime	2	0: Never	0	4: Always	4	0: Never	0	0: Never	0	0: Never	0	4: Always	4
48	Female	24	170	68	Single	12	Employed	Musculoskeletal pain	lumbago	Hip pain leads to limited walking, swollen knee joints, and occasionally irritable mood	Continue		61	4: Always	4	4: Always	4	4: Always	4	1: Seldom	1	3: Often	3	1: Seldom	1	2: Sometime	2	4: Always	4	2: Sometime	2	2: Sometime	2	1: Seldom	1	3: Often	3	2: Sometime	2	1: Seldom	1	1: Seldom	1	2: Sometime	2	3: Often	3	4: Always	4
49	Male	19	175	65	Single	14	Student	Musculoskeletal pain	Ankylosing spondylitis	Pain all over the body	Continue	ipsyp, Duckunomide tablets, and Leflunomide tablets, Etokoxi	41	2: Sometime	2	3: Often	3	2: Sometime	2	3: Often	3	2: Sometime	2	1: Seldom	1	0: Never	0	4: Always	4	3: Often	3	1: Seldom	1	2: Sometime	2	2: Sometime	2	2: Sometime	2	0: Never	0	1: Seldom	1	1: Seldom	1	1: Seldom	1	2: Sometime	2
50	Male	52	162	69	Married	5	Unemployed	Musculoskeletal pain	Low back pain	Low back pain, morning pain	Continue	Etokoxi	48	4: Always	4	2: Sometime	2	2: Sometime	2	1: Seldom	1	2: Sometime	2	0: Never	0	0: Never	0	4: Always	4	2: Sometime	2	1: Seldom	1	1: Seldom	1	4: Always	4	2: Sometime	2	2: Sometime	2	1: Seldom	1	2: Sometime	2	4: Always	4	1: Seldom	1
51	Female	73	162	40	Married	12	Retired	Musculoskeletal pain	lumbago	Neck Back pain，shoulder Waist pain	Continue	Phenacetodicloate sodium，ibuprofen，Plaster,Bupleurum pain reliever	43	3: Often	3	3: Often	3	2: Sometime	2	0: Never	0	2: Sometime	2	1: Seldom	1	2: Sometime	2	3: Often	3	2: Sometime	2	2: Sometime	2	0: Never	0	2: Sometime	2	1: Seldom	1	3: Often	3	1: Seldom	1	1: Seldom	1	2: Sometime	2	3: Often	3
52	Female	37	165	53	Divorced	16	Employed	Musculoskeletal pain	Osteitis compactus	Pain in the left heel, left leg and waist sacrum	Continue	Duloxetine Pregabalin	61	3: Often	3	4: Always	4	3: Often	3	1: Seldom	1	1: Seldom	1	3: Often	3	2: Sometime	2	4: Always	4	2: Sometime	2	3: Often	3	2: Sometime	2	4: Always	4	2: Sometime	2	2: Sometime	2	3: Often	3	2: Sometime	2	4: Always	4	3: Often	3
53	Female	68	159	75	Married	11	Retired	Musculoskeletal pain	Ankylosing spondylitis	Back pain，Stiffness, which can be relieved after exercise	Continue	Meloxicam，Biqi capsule，Loxoprofen sodium	45	0: Never	0	2: Sometime	2	1: Seldom	1	0: Never	0	0: Never	0	1: Seldom	1	4: Always	4	4: Always	4	3: Often	3	2: Sometime	2	0: Never	0	4: Always	4	2: Sometime	2	4: Always	4	4: Always	4	2: Sometime	2	2: Sometime	2	3: Often	3
54	Female	30	173	68	Married	19	Employed	Musculoskeletal pain	Buttocks	Buttocks	Continue	Plaster，TCM treatment，Acupuncture，Phenacetodicloate sodium	37	1: Seldom	1	4: Always	4	3: Often	3	0: Never	0	1: Seldom	1	1: Seldom	1	0: Never	0	1: Seldom	1	1: Seldom	1	1: Seldom	1	1: Seldom	1	2: Sometime	2	1: Seldom	1	0: Never	0	2: Sometime	2	2: Sometime	2	1: Seldom	1	3: Often	3
55	Female	40	155	77	Married	9	Employed	Fibromyalgia	polyarthralgia	polyarthralgia	Continue	Etokoxi，Kunxian Capsule	54	4: Always	4	4: Always	4	4: Always	4	0: Never	0	0: Never	0	0: Never	0	0: Never	0	3: Often	3	4: Always	4	4: Always	4	2: Sometime	2	3: Often	3	2: Sometime	2	3: Often	3	3: Often	3	2: Sometime	2	4: Always	4	3: Often	3
56	Female	38	155	56	Married	16	Employed	Fibromyalgia	waist	Waist	Continue	Sulfoazopyridine, Inoxoxine or voltaline	57	3: Often	3	4: Always	4	3: Often	3	2: Sometime	2	2: Sometime	2	2: Sometime	2	4: Always	4	3: Often	3	3: Often	3	2: Sometime	2	1: Seldom	1	2: Sometime	2	2: Sometime	2	2: Sometime	2	3: Often	3	2: Sometime	2	3: Often	3	3: Often	3
57	Male	63	166	73	Married	14	Retired	Fibromyalgia	polyarthralgia	polyarthralgia	Continue	Duloxetine，Meloxicam	24	3: Often	3	4: Always	4	1: Seldom	1	0: Never	0	2: Sometime	2	0: Never	0	0: Never	0	0: Never	0	3: Often	3	2: Sometime	2	0: Never	0	4: Always	4	0: Never	0	0: Never	0	0: Never	0	0: Never	0	1: Seldom	1	0: Never	0
58	Female	32	152	60	Married	16	Employed	Fibromyalgia	Pain all over the body	Pain all over the body	Continue	Plaster	34	2: Sometime	2	2: Sometime	2	2: Sometime	2	0: Never	0	1: Seldom	1	0: Never	0	0: Never	0	3: Often	3	2: Sometime	2	1: Seldom	1	0: Never	0	3: Often	3	3: Often	3	4: Always	4	0: Never	0	2: Sometime	2	2: Sometime	2	2: Sometime	2
59	Female	43	160	51	Married	16	Employed	Fibromyalgia	Pain all over the body	Pain all over the body	Continue	Etokoxi，Celebrex，Gastrodia elata Capsule	39	2: Sometime	2	4: Always	4	1: Seldom	1	0: Never	0	4: Always	4	0: Never	0	0: Never	0	2: Sometime	2	2: Sometime	2	1: Seldom	1	1: Seldom	1	3: Often	3	1: Seldom	1	3: Often	3	2: Sometime	2	1: Seldom	1	1: Seldom	1	3: Often	3
60	Female	48	155	75	Married	12	Employed	Fibromyalgia	Pain all over the body	Pain all over the body	Continue	Aitmoud,Etokoxi,TCM treatment,Plaster	68	4: Always	4	4: Always	4	4: Always	4	4: Always	4	2: Sometime	2	1: Seldom	1	0: Never	0	4: Always	4	4: Always	4	3: Often	3	0: Never	0	3: Often	3	2: Sometime	2	4: Always	4	3: Often	3	2: Sometime	2	3: Often	3	4: Always	4
61	Female	40	165	58	Married	9	Unemployed	Fibromyalgia	Pain all over the body	Pain all over the body,Waist	Continue	None	44	4: Always	4	3: Often	3	2: Sometime	2	0: Never	0	2: Sometime	2	1: Seldom	1	0: Never	0	3: Often	3	3: Often	3	3: Often	3	1: Seldom	1	2: Sometime	2	3: Often	3	2: Sometime	2	2: Sometime	2	2: Sometime	2	2: Sometime	2	3: Often	3
62	Female	31	160	49	Married	9	Unemployed	Fibromyalgia	Pain all over the body	Pain all over the body,Waist	Continue	TCM treatment	36	1: Seldom	1	4: Always	4	2: Sometime	2	0: Never	0	0: Never	0	0: Never	0	1: Seldom	1	3: Often	3	4: Always	4	1: Seldom	1	0: Never	0	2: Sometime	2	2: Sometime	2	1: Seldom	1	2: Sometime	2	1: Seldom	1	1: Seldom	1	1: Seldom	1
63	Male	28	180	75	Single	15	Unemployed	Fibromyalgia	Pain all over the body	Pain all over the body	Continue	Plaster	64	2: Sometime	2	3: Often	3	3: Often	3	4: Always	4	4: Always	4	0: Never	0	3: Often	3	3: Often	3	4: Always	4	3: Often	3	2: Sometime	2	1: Seldom	1	3: Often	3	4: Always	4	2: Sometime	2	2: Sometime	2	2: Sometime	2	3: Often	3
64	Female	65	166	75	Married	12	Retired	Fibromyalgia	Pain all over the body,Poor sleep	Pain all over the body,Poor sleep	Continue	Duloxetine	81	4: Always	4	4: Always	4	4: Always	4	2: Sometime	2	4: Always	4	4: Always	4	4: Always	4	4: Always	4	4: Always	4	4: Always	4	2: Sometime	2	4: Always	4	4: Always	4	3: Often	3	4: Always	4	4: Always	4	4: Always	4	4: Always	4
65	Male	34	169	58	Married	19	Employed	Fibromyalgia	Pain all over the body	Pain all over the body	Continue	Plaster,Lomiprofen	40	4: Always	4	3: Often	3	2: Sometime	2	0: Never	0	0: Never	0	0: Never	0	0: Never	0	4: Always	4	4: Always	4	2: Sometime	2	0: Never	0	3: Often	3	1: Seldom	1	0: Never	0	1: Seldom	1	2: Sometime	2	4: Always	4	4: Always	4
66	Female	44	160	70	Married	6	Unemployed	Fibromyalgia	Pain all over the body	Pain all over the body	Continue	TCM treatment,Pregabalin	63	4: Always	4	4: Always	4	4: Always	4	0: Never	0	2: Sometime	2	0: Never	0	0: Never	0	4: Always	4	4: Always	4	2: Sometime	2	0: Never	0	4: Always	4	4: Always	4	2: Sometime	2	4: Always	4	4: Always	4	4: Always	4	4: Always	4
67	Female	51	155	70	Married	12	Employed	Fibromyalgia	Cold and wind after the leg, foot and hand pain	Cold and wind after the leg, foot and hand pain	Continue	Acupuncture,TCM treatment	56	4: Always	4	2: Sometime	2	2: Sometime	2	1: Seldom	1	3: Often	3	0: Never	0	0: Never	0	4: Always	4	2: Sometime	2	3: Often	3	2: Sometime	2	2: Sometime	2	2: Sometime	2	3: Often	3	3: Often	3	2: Sometime	2	4: Always	4	3: Often	3
68	Male	47	168	74	Married	10	Employed	Fibromyalgia	Pain in lower extremities, aching joints	Pain in lower extremities, aching joints	Continue	prednisone,Celebrex	43	2: Sometime	2	2: Sometime	2	2: Sometime	2	0: Never	0	1: Seldom	1	1: Seldom	1	2: Sometime	2	4: Always	4	3: Often	3	1: Seldom	1	1: Seldom	1	2: Sometime	2	3: Often	3	1: Seldom	1	2: Sometime	2	2: Sometime	2	2: Sometime	2	2: Sometime	2
69	Female	18	156	42	Single	11	Student	Fibromyalgia	waist, limb pain	waist, limb pain	Continue	Pain-relieving tablet	71	3: Often	3	3: Often	3	3: Often	3	2: Sometime	2	1: Seldom	1	2: Sometime	2	3: Often	3	4: Always	4	4: Always	4	2: Sometime	2	4: Always	4	4: Always	4	4: Always	4	4: Always	4	3: Often	3	4: Always	4	4: Always	4	2: Sometime	2
70	Male	19	180	72	Single	14	Student	Fibromyalgia	Lumbodorsal anterior pectoral muscle surface muscle pain	Lumbodorsal anterior pectoral muscle surface muscle pain	Continue	Pregabalin,Duloxetine	37	4: Always	4	4: Always	4	3: Often	3	0: Never	0	0: Never	0	0: Never	0	1: Seldom	1	4: Always	4	4: Always	4	0: Never	0	0: Never	0	0: Never	0	4: Always	4	0: Never	0	4: Always	4	2: Sometime	2	2: Sometime	2	3: Often	3
71	Female	48	167	60	Married	15	Employed	Fibromyalgia	Pain in the shoulders and joints	Pain in the shoulders and joints	Continue	Celecoxib,Pregabalin,Duloxetine	67	4: Always	4	4: Always	4	4: Always	4	3: Often	3	3: Often	3	1: Seldom	1	1: Seldom	1	4: Always	4	4: Always	4	2: Sometime	2	0: Never	0	4: Always	4	2: Sometime	2	4: Always	4	4: Always	4	4: Always	4	4: Always	4	4: Always	4
72	Female	39	160	75	Married	12	Employed	Fibromyalgia	polyarthralgia	polyarthralgia	Continue	TCM treatment	61	4: Always	4	4: Always	4	3: Often	3	2: Sometime	2	3: Often	3	0: Never	0	2: Sometime	2	4: Always	4	3: Often	3	4: Always	4	3: Often	3	3: Often	3	3: Often	3	3: Often	3	2: Sometime	2	2: Sometime	2	3: Often	3	4: Always	4
73	Male	61	168	62	Married	10	Retired	Fibromyalgia	Cold pain in both upper limbs and Right knee	Cold pain in both upper limbs and Right knee	Continue	Plaster,Acupuncture	40	3: Often	3	3: Often	3	1: Seldom	1	3: Often	3	2: Sometime	2	2: Sometime	2	3: Often	3	2: Sometime	2	2: Sometime	2	1: Seldom	1	1: Seldom	1	3: Often	3	2: Sometime	2	0: Never	0	1: Seldom	1	1: Seldom	1	3: Often	3	3: Often	3
74	Female	60	160	55	Married	9	Retired	Fibromyalgia	Pain all over the body	Pain all over the body	Continue	Pregabalin,TCM treatment	44	4: Always	4	4: Always	4	0: Never	0	0: Never	0	3: Often	3	2: Sometime	2	0: Never	0	3: Often	3	4: Always	4	0: Never	0	0: Never	0	3: Often	3	2: Sometime	2	0: Never	0	0: Never	0	2: Sometime	2	3: Often	3	4: Always	4
75	Female	39	162	65	Married	9	Unemployed	Fibromyalgia	Pain all over the body	Pain all over the body	Continue	Semiseb,TCM treatment	61	4: Always	4	3: Often	3	2: Sometime	2	2: Sometime	2	2: Sometime	2	0: Never	0	3: Often	3	4: Always	4	3: Often	3	3: Often	3	3: Often	3	2: Sometime	2	3: Often	3	4: Always	4	3: Often	3	3: Often	3	3: Often	3	3: Often	3
76	Female	29	162	65	Married	14		Fibromyalgia	arm, both calves pain	arm, both calves pain	Continue	Plaster	37	4: Always	4	3: Often	3	2: Sometime	2	0: Never	0	0: Never	0	0: Never	0	0: Never	0	3: Often	3	4: Always	4	1: Seldom	1	0: Never	0	3: Often	3	2: Sometime	2	0: Never	0	1: Seldom	1	2: Sometime	2	2: Sometime	2	2: Sometime	2
77	Female	46	165	65	Married	1	Unemployed	Fibromyalgia	Pain all over the body	Pain all over the body	Continue	Gulong Capsule, Jishu Granule	51	3: Often	3	3: Often	3	3: Often	3	0: Never	0	3: Often	3	0: Never	0	4: Always	4	4: Always	4	3: Often	3	3: Often	3	0: Never	0	3: Often	3	0: Never	0	3: Often	3	0: Never	0	0: Never	0	2: Sometime	2	3: Often	3
78	Female	32	165	110	Married	12	Unemployed	Fibromyalgia	Pain all over the body	Pain all over the body	Continue	Meloxicam,Semiseb,	48	1: Seldom	1	4: Always	4	2: Sometime	2	3: Often	3	2: Sometime	2	0: Never	0	4: Always	4	2: Sometime	2	4: Always	4	4: Always	4	1: Seldom	1	2: Sometime	2	2: Sometime	2	2: Sometime	2	1: Seldom	1	2: Sometime	2	2: Sometime	2	0: Never	0
79	Female	38	153	52	Married	16	Employed	Fibromyalgia	waist leg pain	waist leg pain	Continue	Plaster,Acupuncture	37	3: Often	3	3: Often	3	0: Never	0	1: Seldom	1	1: Seldom	1	0: Never	0	0: Never	0	2: Sometime	2	3: Often	3	2: Sometime	2	1: Seldom	1	3: Often	3	2: Sometime	2	0: Never	0	2: Sometime	2	2: Sometime	2	2: Sometime	2	2: Sometime	2
80	Female	34	160	60	Married	12	Employed	Fibromyalgia			Continue	None	62	4: Always	4	3: Often	3	3: Often	3	2: Sometime	2	3: Often	3	0: Never	0	4: Always	4	3: Often	3	4: Always	4	4: Always	4	1: Seldom	1	3: Often	3	3: Often	3	2: Sometime	2	3: Often	3	2: Sometime	2	3: Often	3	3: Often	3
81	Female	63	155	60	Married	0	Unemployed	Fibromyalgia	Pain all over the body	polyarthralgia	Continue	None	40	3: Often	3	4: Always	4	3: Often	3	1: Seldom	1	0: Never	0	0: Never	0	0: Never	0	4: Always	4	3: Often	3	2: Sometime	2	0: Never	0	2: Sometime	2	1: Seldom	1	2: Sometime	2	2: Sometime	2	1: Seldom	1	1: Seldom	1	3: Often	3
82	Female	30	167	56	Married	15	Unemployed	Fibromyalgia	Pain all over the body	Pain all over the body	Continue	Duhuo parasitic pill	46	1: Seldom	1	3: Often	3	2: Sometime	2	1: Seldom	1	1: Seldom	1	1: Seldom	1	3: Often	3	3: Often	3	3: Often	3	3: Often	3	0: Never	0	3: Often	3	2: Sometime	2	1: Seldom	1	2: Sometime	2	3: Often	3	2: Sometime	2	3: Often	3
83	Female	27	172	75	Married	16	Employed	Fibromyalgia	polyarthralgia	polyarthralgia	Continue		48	4: Always	4	4: Always	4	2: Sometime	2	0: Never	0	2: Sometime	2	0: Never	0	3: Often	3	4: Always	4	3: Often	3	1: Seldom	1	0: Never	0	4: Always	4	2: Sometime	2	3: Often	3	0: Never	0	0: Never	0	4: Always	4	4: Always	4
84	Male	34	173	77	Married	12	Unemployed	Fibromyalgia	polyarthralgia	polyarthralgia	Continue		29	4: Always	4	0: Never	0	1: Seldom	1	0: Never	0	0: Never	0	3: Often	3	0: Never	0	3: Often	3	4: Always	4	1: Seldom	1	0: Never	0	1: Seldom	1	0: Never	0	0: Never	0	0: Never	0	3: Often	3	3: Often	3	0: Never	0
85	Female	39	160	51	Married	15	Unemployed	Fibromyalgia	Pain all over the body,depression,tired,insomnia	Pain all over the body,Be irritable,insomnia,tired	Continue	Phenacetodicloate sodium,Celebrex,Celecoxib	75	3: Often	3	3: Often	3	3: Often	3	1: Seldom	1	3: Often	3	2: Sometime	2	4: Always	4	4: Always	4	4: Always	4	4: Always	4	3: Often	3	4: Always	4	4: Always	4	2: Sometime	2	3: Often	3	3: Often	3	3: Often	3	3: Often	3
86	Female	31	166	120	Married	14	Unemployed	Fibromyalgia	Pain all over the body	Pain all over the body	Continue	Pregabalin	49	3: Often	3	3: Often	3	3: Often	3	0: Never	0	0: Never	0	0: Never	0	0: Never	0	2: Sometime	2	4: Always	4	2: Sometime	2	0: Never	0	4: Always	4	3: Often	3	3: Often	3	2: Sometime	2	3: Often	3	3: Often	3	3: Often	3
87	Female	34	162	62	Married	15	Employed	Fibromyalgia	Pain all over the body,polyarthralgia	Pain all over the body,polyarthralgia	Continue	Etokoxi,imericillin	45	2: Sometime	2	2: Sometime	2	2: Sometime	2	2: Sometime	2	2: Sometime	2	0: Never	0	1: Seldom	1	2: Sometime	2	3: Often	3	3: Often	3	1: Seldom	1	2: Sometime	2	2: Sometime	2	2: Sometime	2	1: Seldom	1	2: Sometime	2	2: Sometime	2	3: Often	3
88	Female	42	162	55	Married	9	Unemployed	Fibromyalgia	Multiple lymph nodes, muscle pain throughout the body, pain in small vessels, pain around the armpit for 2 years	Multiple lymph nodes, muscle pain throughout the body, pain in small vessels, pain around the armpit for 2 years	Continue	None	32	3: Often	3	4: Always	4	1: Seldom	1	0: Never	0	2: Sometime	2	0: Never	0	4: Always	4	2: Sometime	2	2: Sometime	2	2: Sometime	2	0: Never	0	1: Seldom	1	1: Seldom	1	2: Sometime	2	0: Never	0	0: Never	0	1: Seldom	1	0: Never	0
89	Female	26	169	54	Married	18	Employed	Fibromyalgia	Pain in the upper extremities of the neck and back, pain in the lower limbs	Pain in the upper extremities of the neck and back, pain in the lower limbs	Continue	Pregabalin,Duloxetine	68	2: Sometime	2	4: Always	4	2: Sometime	2	2: Sometime	2	2: Sometime	2	0: Never	0	1: Seldom	1	2: Sometime	2	4: Always	4	4: Always	4	1: Seldom	1	4: Always	4	4: Always	4	4: Always	4	4: Always	4	2: Sometime	2	4: Always	4	4: Always	4
90	Female	50	145	51	Married	9	Unemployed	Fibromyalgia	Pain all over the body,Be irritable,tired,Fear of cold,Poor sleep	Pain all over the body,Be irritable,tired,Fear of cold,Poor sleep	Continue	Duloxetine,TCM treatment,ibuprofen	63	4: Always	4	4: Always	4	4: Always	4	0: Never	0	0: Never	0	2: Sometime	2	4: Always	4	4: Always	4	4: Always	4	0: Never	0	0: Never	0	4: Always	4	4: Always	4	4: Always	4	4: Always	4	4: Always	4	4: Always	4	4: Always	4
91	Female	26	165	50	Married	15	Unemployed	Fibromyalgia	Pain all over the body,Be irritable,tired,Poor sleep	Pain all over the body,Be irritable,tired,Poor sleep	Continue	Compound acetylsalicylic acid tablets, penicillin	55	2: Sometime	2	3: Often	3	2: Sometime	2	4: Always	4	4: Always	4	0: Never	0	0: Never	0	4: Always	4	4: Always	4	1: Seldom	1	0: Never	0	2: Sometime	2	3: Often	3	0: Never	0	3: Often	3	3: Often	3	3: Often	3	4: Always	4
92	Female	60	158	55	Married	6	Retired	Fibromyalgia	Pain all over the body,Waist,Depression, irritability, fatigue, insomnia	Pain all over the body,Waist,depression,Be irritable,tired,insomnia	Continue	Acupuncture,TCM treatment,ipsyp	49	0: Never	0	4: Always	4	2: Sometime	2	0: Never	0	2: Sometime	2	1: Seldom	1	2: Sometime	2	4: Always	4	4: Always	4	3: Often	3	1: Seldom	1	4: Always	4	2: Sometime	2	0: Never	0	3: Often	3	2: Sometime	2	3: Often	3	4: Always	4
93	Female	44	158	45	Married	8	Employed	Fibromyalgia	Pain all over the body, hands stiff half an hour in the morning	Pain all over the body, hands stiff half an hour in the morning	Continue	TCM treatment,physiotherapy	73	4: Always	4	4: Always	4	4: Always	4	2: Sometime	2	4: Always	4	1: Seldom	1	1: Seldom	1	4: Always	4	4: Always	4	4: Always	4	2: Sometime	2	4: Always	4	4: Always	4	2: Sometime	2	2: Sometime	2	4: Always	4	4: Always	4	4: Always	4
94	Female	46	156	62	Married	13	Employed	Fibromyalgia	Pain all over the body	Pain all over the body	Continue	TCM treatment,Plaster,Acupuncture	63	2: Sometime	2	4: Always	4	2: Sometime	2	2: Sometime	2	2: Sometime	2	0: Never	0	4: Always	4	2: Sometime	2	4: Always	4	4: Always	4	2: Sometime	2	2: Sometime	2	2: Sometime	2	4: Always	4	1: Seldom	1	2: Sometime	2	4: Always	4	4: Always	4
95	Female	27	160	45	Married	15	Unemployed	Fibromyalgia	Pain all over the body	Pain all over the body	Continue	Semiseb,Etokoxi	55	3: Often	3	4: Always	4	2: Sometime	2	0: Never	0	2: Sometime	2	0: Never	0	0: Never	0	3: Often	3	4: Always	4	2: Sometime	2	1: Seldom	1	3: Often	3	2: Sometime	2	4: Always	4	3: Often	3	3: Often	3	3: Often	3	3: Often	3
96	Female	50	163	53	Married	14	Employed	Fibromyalgia	Pain all over the body	Pain all over the body	Continue	TCM treatment,Pregabalin	57	3: Often	3	4: Always	4	2: Sometime	2	1: Seldom	1	1: Seldom	1	1: Seldom	1	4: Always	4	4: Always	4	4: Always	4	1: Seldom	1	3: Often	3	3: Often	3	2: Sometime	2	1: Seldom	1	0: Never	0	3: Often	3	3: Often	3	4: Always	4
97	Female	28	168	100	Married	9	Unemployed	Fibromyalgia	Pain all over the body,waist	Pain all over the bodywaist and lower extremities	Continue	None	52	3: Often	3	4: Always	4	3: Often	3	0: Never	0	2: Sometime	2	1: Seldom	1	0: Never	0	4: Always	4	4: Always	4	1: Seldom	1	3: Often	3	3: Often	3	1: Seldom	1	1: Seldom	1	1: Seldom	1	3: Often	3	3: Often	3	3: Often	3
98	Female	65	160	64	Married	15	Retired	Fibromyalgia	both knee Articalgia,Right ankle	Pain in both knees, pain in Right foot ankle	Continue	ibuprofen	45	3: Often	3	3: Often	3	2: Sometime	2	0: Never	0	3: Often	3	0: Never	0	1: Seldom	1	3: Often	3	2: Sometime	2	2: Sometime	2	1: Seldom	1	4: Always	4	2: Sometime	2	2: Sometime	2	2: Sometime	2	2: Sometime	2	2: Sometime	2	3: Often	3
99	Female	47	160	60	Married	8	Employed	Fibromyalgia	both calves	Pain in both calves	Continue	ibuprofen	29	1: Seldom	1	2: Sometime	2	2: Sometime	2	2: Sometime	2	2: Sometime	2	0: Never	0	0: Never	0	2: Sometime	2	1: Seldom	1	1: Seldom	1	1: Seldom	1	2: Sometime	2	1: Seldom	1	1: Seldom	1	0: Never	0	0: Never	0	1: Seldom	1	2: Sometime	2
100	Male	46	160	60	Married	15	Employed	Ankylosing spondylitis	back, waist pain	waist pain in the back pain in the waist and lower limbs	Continue	Phenacetodicloate sodium,	27	1: Seldom	1	1: Seldom	1	1: Seldom	1	3: Often	3	3: Often	3	0: Never	0	1: Seldom	1	2: Sometime	2	1: Seldom	1	1: Seldom	1	0: Never	0	0: Never	0	0: Never	0	0: Never	0	0: Never	0	0: Never	0	1: Seldom	1	3: Often	3
101	Female	48	158	67	Married	12	Employed	Musculoskeletal pain	lumbago	lumbago	Continue	physiotherapy	22	0: Never	0	2: Sometime	2	2: Sometime	2	2: Sometime	2	2: Sometime	2	0: Never	0	0: Never	0	2: Sometime	2	0: Never	0	2: Sometime	2	0: Never	0	2: Sometime	2	0: Never	0	0: Never	0	0: Never	0	2: Sometime	2	2: Sometime	2	2: Sometime	2
102	Female	60	160	65	Married	9	Unemployed	Musculoskeletal pain	left ankle	Swollen and tender left ankle	Continue	ibuprofen	20	2: Sometime	2	2: Sometime	2	2: Sometime	2	0: Never	0	0: Never	0	0: Never	0	0: Never	0	2: Sometime	2	1: Seldom	1	0: Never	0	0: Never	0	1: Seldom	1	1: Seldom	1	2: Sometime	2	2: Sometime	2	0: Never	0	0: Never	0	0: Never	0
103	Female	49	162	90	Married	12	Employed	Musculoskeletal pain	Heel pain	Heel pain	Continue	voltaline	38	2: Sometime	2	1: Seldom	1	3: Often	3	2: Sometime	2	0: Never	0	0: Never	0	2: Sometime	2	2: Sometime	2	2: Sometime	2	2: Sometime	2	1: Seldom	1	3: Often	3	3: Often	3	3: Often	3	0: Never	0	0: Never	0	3: Often	3	1: Seldom	1
104	Female	37	160	52	Married	16	Employed	Musculoskeletal pain	Pain all over the body	Pain all over the body	Continue	ibuprofen,Semiseb	41	2: Sometime	2	3: Often	3	2: Sometime	2	0: Never	0	1: Seldom	1	0: Never	0	0: Never	0	1: Seldom	1	3: Often	3	2: Sometime	2	2: Sometime	2	3: Often	3	0: Never	0	3: Often	3	4: Always	4	1: Seldom	1	1: Seldom	1	1: Seldom	1
105	Female	33	160	61	Married	9	Employed	Musculoskeletal pain	Right Buttocks, herniated disc	lumbago, pain in the right hip, discomfort in the calf	Continue	Duloxetine,Grass black nail tablet	17	1: Seldom	1	2: Sometime	2	1: Seldom	1	0: Never	0	2: Sometime	2	0: Never	0	0: Never	0	0: Never	0	1: Seldom	1	0: Never	0	0: Never	0	1: Seldom	1	0: Never	0	3: Often	3	0: Never	0	0: Never	0	0: Never	0	0: Never	0
106	Female	60	160	70	Married	5	Unemployed	Musculoskeletal pain	osteoarthritis	knee pain for 5 years	Continue	Oral pain reliever	16	0: Never	0	2: Sometime	2	0: Never	0	0: Never	0	2: Sometime	2	1: Seldom	1	0: Never	0	3: Often	3	0: Never	0	0: Never	0	0: Never	0	0: Never	0	0: Never	0	0: Never	0	0: Never	0	0: Never	0	1: Seldom	1	0: Never	0
107	Female	53	150	54	Married	8	Employed	Musculoskeletal pain	Heel pain	Heel pain	Continue	Plaster,	14	0: Never	0	0: Never	0	2: Sometime	2	0: Never	0	0: Never	0	0: Never	0	0: Never	0	2: Sometime	2	0: Never	0	2: Sometime	2	0: Never	0	0: Never	0	0: Never	0	0: Never	0	0: Never	0	1: Seldom	1	2: Sometime	2	1: Seldom	1
108	Female	31	172	72	Married	16	Employed	Musculoskeletal pain	osteoarthritis	left knee arthritis	Continue	Plaster,	30	2: Sometime	2	3: Often	3	2: Sometime	2	2: Sometime	2	2: Sometime	2	0: Never	0	0: Never	0	2: Sometime	2	2: Sometime	2	2: Sometime	2	0: Never	0	1: Seldom	1	1: Seldom	1	2: Sometime	2	0: Never	0	1: Seldom	1	1: Seldom	1	1: Seldom	1
109	Female	28	154	60	Married	15	Employed	Fibromyalgia	Fibromyalgia	Pain all over the body,tired,Be irritable	Continue	Acupuncture	49	2: Sometime	2	4: Always	4	2: Sometime	2	0: Never	0	2: Sometime	2	1: Seldom	1	2: Sometime	2	4: Always	4	3: Often	3	1: Seldom	1	0: Never	0	2: Sometime	2	1: Seldom	1	3: Often	3	2: Sometime	2	3: Often	3	2: Sometime	2	4: Always	4
110	Male	33	175	80	Married	15	Unemployed	Fibromyalgia	Fibromyalgia	Pain all over the body	Continue	Wantong Jigu Spray, Sertraline hydrochloride tablets, Duloxetine, Pregabalin	38	0: Never	0	4: Always	4	2: Sometime	2	0: Never	0	0: Never	0	0: Never	0	0: Never	0	0: Never	0	4: Always	4	4: Always	4	0: Never	0	1: Seldom	1	0: Never	0	0: Never	0	4: Always	4	3: Often	3	1: Seldom	1	4: Always	4
111	Male	19	172	55	Single	12	Student	Fibromyalgia	Fibromyalgia	Pain all over the body	Continue	Duloxetine,Pregabalin	56	3: Often	3	4: Always	4	4: Always	4	0: Never	0	0: Never	0	0: Never	0	2: Sometime	2	4: Always	4	4: Always	4	0: Never	0	0: Never	0	3: Often	3	4: Always	4	2: Sometime	2	4: Always	4	4: Always	4	4: Always	4	2: Sometime	2
112	Female	50	158	54	Divorced	12	Unemployed	Fibromyalgia	Fibromyalgia	Pain all over the body,bone pain, fear of wind, cold and heat, insomnia. Abnormal sweating		Celebrex	59	4: Always	4	3: Often	3	3: Often	3	2: Sometime	2	2: Sometime	2	0: Never	0	1: Seldom	1	4: Always	4	4: Always	4	2: Sometime	2	2: Sometime	2	4: Always	4	1: Seldom	1	2: Sometime	2	3: Often	3	0: Never	0	4: Always	4	4: Always	4
113	Female	18	160	42	Single	13	Student	Fibromyalgia	Fibromyalgia	Elbow, shoulder, facet joints, wrist, knee,Back pain	Continue	Nepson, methotrexate	47	4: Always	4	3: Often	3	2: Sometime	2	0: Never	0	1: Seldom	1	0: Never	0	3: Often	3	2: Sometime	2	4: Always	4	4: Always	4	0: Never	0	2: Sometime	2	1: Seldom	1	2: Sometime	2	3: Often	3	2: Sometime	2	2: Sometime	2	2: Sometime	2
114	Female	49	163	62	Married	6	Unemployed	Fibromyalgia	Fibromyalgia	Pain all over the body, shoulder, neck,waist, lower limb	Continue	TCM treatment,Pregabalin	44	1: Seldom	1	2: Sometime	2	2: Sometime	2	0: Never	0	1: Seldom	1	0: Never	0	0: Never	0	3: Often	3	3: Often	3	2: Sometime	2	1: Seldom	1	4: Always	4	1: Seldom	1	1: Seldom	1	3: Often	3	2: Sometime	2	4: Always	4	4: Always	4
115	Female	48	158	52	Married	17	Employed	Fibromyalgia	Fibromyalgia	General pain, fatigue, decreased resistance, poor sleep, memory loss	Continue	ibuprofen	45	4: Always	4	3: Often	3	3: Often	3	0: Never	0	0: Never	0	0: Never	0	0: Never	0	4: Always	4	3: Often	3	3: Often	3	0: Never	0	4: Always	4	4: Always	4	0: Never	0	2: Sometime	2	3: Often	3	4: Always	4	3: Often	3
116	Female	60	153	75	Married	16	Retired	Fibromyalgia	Fibromyalgia	Eyes ache, ears ache, nose ache, joints ache all over the body	Continue	ibuprofen,Plaster, Intramuscular morphine injection	57	4: Always	4	4: Always	4	1: Seldom	1	0: Never	0	0: Never	0	4: Always	4	0: Never	0	4: Always	4	4: Always	4	2: Sometime	2	0: Never	0	4: Always	4	3: Often	3	3: Often	3	0: Never	0	2: Sometime	2	3: Often	3	4: Always	4
117	Female	49	156	48	Divorced	1	Unemployed	Fibromyalgia	Fibromyalgia	Pain all over the body,anxiety,Be irritable,insomnia	Continue	ibuprofen,Plaster,Trazodone hydrochloride tablets	59	3: Often	3	1: Seldom	1	3: Often	3	0: Never	0	3: Often	3	0: Never	0	3: Often	3	3: Often	3	4: Always	4	3: Often	3	0: Never	0	4: Always	4	3: Often	3	4: Always	4	2: Sometime	2	2: Sometime	2	3: Often	3	3: Often	3
118	Male	28	178	69	Married	16	Employed	Fibromyalgia	Fibromyalgia	Pain all over the body,neck,waist,arm,headache,insomnia	Continue	Pregabalin,ibuprofen,Etokoxi	60	4: Always	4	4: Always	4	2: Sometime	2	0: Never	0	2: Sometime	2	0: Never	0	3: Often	3	4: Always	4	4: Always	4	1: Seldom	1	1: Seldom	1	4: Always	4	3: Often	3	4: Always	4	3: Often	3	2: Sometime	2	4: Always	4	4: Always	4
119	Female	49	165	55	Married	14	Employed	Fibromyalgia	Fibromyalgia	Pain all over the body	Continue	None	31	2: Sometime	2	3: Often	3	1: Seldom	1	0: Never	0	0: Never	0	0: Never	0	0: Never	0	2: Sometime	2	3: Often	3	0: Never	0	0: Never	0	0: Never	0	2: Sometime	2	1: Seldom	1	1: Seldom	1	1: Seldom	1	2: Sometime	2	3: Often	3
120	Female	36	158	55	Married	12	Unemployed	Fibromyalgia	Fibromyalgia	Pain all over the body,Be irritable,insomnia,depresssion,tired	Continue	Pregabalin,Duloxetine	74	4: Always	4	4: Always	4	4: Always	4	0: Never	0	0: Never	0	0: Never	0	4: Always	4	4: Always	4	4: Always	4	4: Always	4	1: Seldom	1	4: Always	4	4: Always	4	0: Never	0	4: Always	4	4: Always	4	4: Always	4	4: Always	4
121	Male	64	174	76	Married	15	Retired	Musculoskeletal pain	Diffuse idiopathic hypertrophy of bone	waist pain for 3 years	Continue	None	17	2: Sometime	2	3: Often	3	0: Never	0	0: Never	0	1: Seldom	1	0: Never	0	0: Never	0	2: Sometime	2	0: Never	0	0: Never	0	1: Seldom	1	0: Never	0	0: Never	0	1: Seldom	1	0: Never	0	0: Never	0	1: Seldom	1	0: Never	0
122	Male	25	170	74	Single	16	Employed	Musculoskeletal pain	Back pain	Back pain in the morning, improved after activity, occasionally chest pain	Continue	Plaster	20	2: Sometime	2	1: Seldom	1	0: Never	0	0: Never	0	2: Sometime	2	0: Never	0	1: Seldom	1	1: Seldom	1	0: Never	0	0: Never	0	0: Never	0	0: Never	0	1: Seldom	1	1: Seldom	1	1: Seldom	1	1: Seldom	1	1: Seldom	1	2: Sometime	2
123	Female	65	168	51	Married	16	Retired	Musculoskeletal pain	Polymyalgia rheumatica	Extremities proximal, shoulder around neck thigh pain, squat and stand up difficulty	Continue	ibuprofen	42	1: Seldom	1	4: Always	4	2: Sometime	2	0: Never	0	1: Seldom	1	0: Never	0	2: Sometime	2	3: Often	3	4: Always	4	1: Seldom	1	2: Sometime	2	4: Always	4	0: Never	0	2: Sometime	2	2: Sometime	2	1: Seldom	1	0: Never	0	4: Always	4
124	Male	65	170	63	Married	11	Retired	Musculoskeletal pain	left upper arm pain	soreness	Continue	Plaster,TCM treatment	6	0: Never	0	3: Often	3	0: Never	0	0: Never	0	0: Never	0	0: Never	0	0: Never	0	1: Seldom	1	0: Never	0	0: Never	0	0: Never	0	0: Never	0	0: Never	0	1: Seldom	1	0: Never	0	0: Never	0	0: Never	0	0: Never	0
125	Male	28	185	75	Single	16	Unemployed	Musculoskeletal pain	Left shoulder	Right kneeHip pain,neck pain,Left shoulder soreness	Continue	Plaster,Etokoxi,Celebrex	23	2: Sometime	2	1: Seldom	1	1: Seldom	1	0: Never	0	0: Never	0	0: Never	0	0: Never	0	3: Often	3	0: Never	0	2: Sometime	2	0: Never	0	1: Seldom	1	2: Sometime	2	1: Seldom	1	0: Never	0	1: Seldom	1	2: Sometime	2	3: Often	3
126	Female	35	165	67	Married	21	Employed	Musculoskeletal pain	lumbago	lumbago	Continue	None	22	2: Sometime	2	2: Sometime	2	2: Sometime	2	0: Never	0	0: Never	0	0: Never	0	0: Never	0	2: Sometime	2	1: Seldom	1	1: Seldom	1	0: Never	0	2: Sometime	2	1: Seldom	1	0: Never	0	1: Seldom	1	0: Never	0	0: Never	0	3: Often	3
127	Male	33	170	75	Married	15	Employed	Musculoskeletal pain	Ankylosing spondylitis	General pain for 7 months, the initial hand joint stiffness, flexion, sternum pain, supine pain was obvious, morning stiffness of hands	Continue	Loxoprofen	40	3: Often	3	4: Always	4	1: Seldom	1	3: Often	3	0: Never	0	3: Often	3	0: Never	0	3: Often	3	4: Always	4	1: Seldom	1	0: Never	0	0: Never	0	1: Seldom	1	0: Never	0	2: Sometime	2	1: Seldom	1	3: Often	3	4: Always	4
128	Male	34	185	82	Married	15	Employed	Musculoskeletal pain	joint pain	Swollen joints, involving small joints, hand joints and elbow swelling	Continue	Leflunomide tablets	19	1: Seldom	1	4: Always	4	0: Never	0	0: Never	0	0: Never	0	0: Never	0	0: Never	0	2: Sometime	2	1: Seldom	1	0: Never	0	0: Never	0	2: Sometime	2	0: Never	0	1: Seldom	1	0: Never	0	0: Never	0	0: Never	0	3: Often	3
129	Male	36	170	70	Divorced	8	Unemployed	Musculoskeletal pain	chest pain	Pain in the right chest, with back pain	Continue	Loxoprofen sodium	53	3: Often	3	2: Sometime	2	4: Always	4	0: Never	0	3: Often	3	0: Never	0	2: Sometime	2	3: Often	3	1: Seldom	1	2: Sometime	2	1: Seldom	1	4: Always	4	2: Sometime	2	2: Sometime	2	2: Sometime	2	3: Often	3	3: Often	3	2: Sometime	2
130	Female	63	160	65	Married	11	Retired	Musculoskeletal pain	Osteoarthritis	Broken chest, back, left hip and thigh pain	Continue	Chinese herbal medicine, Lei Gong Teng Xin Huang tablets	42	2: Sometime	2	3: Often	3	2: Sometime	2	0: Never	0	2: Sometime	2	0: Never	0	0: Never	0	4: Always	4	2: Sometime	2	0: Never	0	0: Never	0	4: Always	4	2: Sometime	2	3: Often	3	2: Sometime	2	2: Sometime	2	4: Always	4	3: Often	3
131	Female	52	156	55	Married	5	Unemployed	Musculoskeletal pain	Rheumatoid arthritis	Pain in feet, legs, waist	Continue	Methotrexate,Leflunomide tablets,Formic acid tablet	39	0: Never	0	3: Often	3	3: Often	3	0: Never	0	3: Often	3	0: Never	0	0: Never	0	4: Always	4	3: Often	3	0: Never	0	0: Never	0	2: Sometime	2	2: Sometime	2	2: Sometime	2	2: Sometime	2	3: Often	3	3: Often	3	2: Sometime	2
132	Female	72	155	65	Married	1	Retired	Musculoskeletal pain	Rheumatoid arthritis	Right knee pain	Continue	ipsyp,Plaster,TCM treatment	54	3: Often	3	4: Always	4	2: Sometime	2	1: Seldom	1	1: Seldom	1	3: Often	3	4: Always	4	4: Always	4	3: Often	3	4: Always	4	0: Never	0	2: Sometime	2	1: Seldom	1	2: Sometime	2	2: Sometime	2	2: Sometime	2	3: Often	3	3: Often	3
133	Female	48	160	54	Married	9	Employed	Musculoskeletal pain	Articalgia	neck,Right shoulder pain	Continue	ibuprofen,Plaster	40	1: Seldom	1	4: Always	4	1: Seldom	1	0: Never	0	1: Seldom	1	0: Never	0	1: Seldom	1	2: Sometime	2	4: Always	4	2: Sometime	2	0: Never	0	3: Often	3	1: Seldom	1	2: Sometime	2	2: Sometime	2	2: Sometime	2	1: Seldom	1	3: Often	3
134	Female	55	159	60		7	Unemployed	Musculoskeletal pain	Aching joints all over the body	Joint Pain, waist pain, Neck Pain	Continue	TCM treatment	48	4: Always	4	4: Always	4	3: Often	3	0: Never	0	3: Often	3	0: Never	0	3: Often	3	3: Often	3	3: Often	3	1: Seldom	1	1: Seldom	1	2: Sometime	2	2: Sometime	2	1: Seldom	1	2: Sometime	2	2: Sometime	2	1: Seldom	1	3: Often	3
[truncated: 114 more columns]

## Sheet: The Second Survey
Patient number	Second Survey Date	Pain treatment status	(CSI-25) PartA
		Has the analgesic treatment regimen changed since the last survey	CSI-25 PartA 总分	1.I was still sleepy after I got up in the morning		2.My muscles feel stiff and sore		3.I experienced anxiety		4.I grinded my teeth		5.I had diarrhea and/or constipation		6.I need help with my daily activities		7.I'm sensitive to bright light		8.I get tired easily when I'm physically active		9.I feel pain all over my body		10.I have a headache		11.I feel discomfort and/or a burning sensation in my bladder when urinating		12.I don't sleep well.		13.I have trouble concentrating		14.I have skin problems such as dryness, itching or rashes		15.The mental stress caused my physical discomfort to increase		16.I feed sad		17.I don't have enough energy		18.My neck and shoulder muscles are tense		19.My jaw hurts.		20.Certain smells, such as perfume, make me feel dizzy and nauseous		21.I urinate frequently.		22.When I sleep at night, my legs feel uncomfortable and I have nowhere to put them		23.I have a poor memory
1	NO		0	0: Never	0	0: Never	0	0: Never	0	0: Never	0	0: Never	0	0: Never	0	0: Never	0	0: Never	0	0: Never	0	0: Never	0	0: Never	0	0: Never	0	0: Never	0	0: Never	0	0: Never	0	0: Never	0	0: Never	0	0: Never	0	0: Never	0	0: Never	0	0: Never	0	0: Never	0	0: Never	0
2	NO		0	0: Never	0	0: Never	0	0: Never	0	0: Never	0	0: Never	0	0: Never	0	0: Never	0	0: Never	0	0: Never	0	0: Never	0	0: Never	0	0: Never	0	0: Never	0	0: Never	0	0: Never	0	0: Never	0	0: Never	0	0: Never	0	0: Never	0	0: Never	0	0: Never	0	0: Never	0	0: Never	0
3	NO		0	0: Never	0	0: Never	0	0: Never	0	0: Never	0	0: Never	0	0: Never	0	0: Never	0	0: Never	0	0: Never	0	0: Never	0	0: Never	0	0: Never	0	0: Never	0	0: Never	0	0: Never	0	0: Never	0	0: Never	0	0: Never	0	0: Never	0	0: Never	0	0: Never	0	0: Never	0	0: Never	0
4	NO		0	0: Never	0	0: Never	0	0: Never	0	0: Never	0	0: Never	0	0: Never	0	0: Never	0	0: Never	0	0: Never	0	0: Never	0	0: Never	0	0: Never	0	0: Never	0	0: Never	0	0: Never	0	0: Never	0	0: Never	0	0: Never	0	0: Never	0	0: Never	0	0: Never	0	0: Never	0	0: Never	0
5	NO		0	0: Never	0	0: Never	0	0: Never	0	0: Never	0	0: Never	0	0: Never	0	0: Never	0	0: Never	0	0: Never	0	0: Never	0	0: Never	0	0: Never	0	0: Never	0	0: Never	0	0: Never	0	0: Never	0	0: Never	0	0: Never	0	0: Never	0	0: Never	0	0: Never	0	0: Never	0	0: Never	0
6	NO		0	0: Never	0	0: Never	0	0: Never	0	0: Never	0	0: Never	0	0: Never	0	0: Never	0	0: Never	0	0: Never	0	0: Never	0	0: Never	0	0: Never	0	0: Never	0	0: Never	0	0: Never	0	0: Never	0	0: Never	0	0: Never	0	0: Never	0	0: Never	0	0: Never	0	0: Never	0	0: Never	0
7	NO		0	0: Never	0	0: Never	0	0: Never	0	0: Never	0	0: Never	0	0: Never	0	0: Never	0	0: Never	0	0: Never	0	0: Never	0	0: Never	0	0: Never	0	0: Never	0	0: Never	0	0: Never	0	0: Never	0	0: Never	0	0: Never	0	0: Never	0	0: Never	0	0: Never	0	0: Never	0	0: Never	0
8	NO		0	0: Never	0	0: Never	0	0: Never	0	0: Never	0	0: Never	0	0: Never	0	0: Never	0	0: Never	0	0: Never	0	0: Never	0	0: Never	0	0: Never	0	0: Never	0	0: Never	0	0: Never	0	0: Never	0	0: Never	0	0: Never	0	0: Never	0	0: Never	0	0: Never	0	0: Never	0	0: Never	0
9	NO		0	0: Never	0	0: Never	0	0: Never	0	0: Never	0	0: Never	0	0: Never	0	0: Never	0	0: Never	0	0: Never	0	0: Never	0	0: Never	0	0: Never	0	0: Never	0	0: Never	0	0: Never	0	0: Never	0	0: Never	0	0: Never	0	0: Never	0	0: Never	0	0: Never	0	0: Never	0	0: Never	0
10	NO		0	0: Never	0	0: Never	0	0: Never	0	0: Never	0	0: Never	0	0: Never	0	0: Never	0	0: Never	0	0: Never	0	0: Never	0	0: Never	0	0: Never	0	0: Never	0	0: Never	0	0: Never	0	0: Never	0	0: Never	0	0: Never	0	0: Never	0	0: Never	0	0: Never	0	0: Never	0	0: Never	0
11	NO		0	0: Never	0	0: Never	0	0: Never	0	0: Never	0	0: Never	0	0: Never	0	0: Never	0	0: Never	0	0: Never	0	0: Never	0	0: Never	0	0: Never	0	0: Never	0	0: Never	0	0: Never	0	0: Never	0	0: Never	0	0: Never	0	0: Never	0	0: Never	0	0: Never	0	0: Never	0	0: Never	0
12	NO		0	0: Never	0	0: Never	0	0: Never	0	0: Never	0	0: Never	0	0: Never	0	0: Never	0	0: Never	0	0: Never	0	0: Never	0	0: Never	0	0: Never	0	0: Never	0	0: Never	0	0: Never	0	0: Never	0	0: Never	0	0: Never	0	0: Never	0	0: Never	0	0: Never	0	0: Never	0	0: Never	0
13	NO		0	0: Never	0	0: Never	0	0: Never	0	0: Never	0	0: Never	0	0: Never	0	0: Never	0	0: Never	0	0: Never	0	0: Never	0	0: Never	0	0: Never	0	0: Never	0	0: Never	0	0: Never	0	0: Never	0	0: Never	0	0: Never	0	0: Never	0	0: Never	0	0: Never	0	0: Never	0	0: Never	0
14	NO		0	0: Never	0	0: Never	0	0: Never	0	0: Never	0	0: Never	0	0: Never	0	0: Never	0	0: Never	0	0: Never	0	0: Never	0	0: Never	0	0: Never	0	0: Never	0	0: Never	0	0: Never	0	0: Never	0	0: Never	0	0: Never	0	0: Never	0	0: Never	0	0: Never	0	0: Never	0	0: Never	0
15	NO		0	0: Never	0	0: Never	0	0: Never	0	0: Never	0	0: Never	0	0: Never	0	0: Never	0	0: Never	0	0: Never	0	0: Never	0	0: Never	0	0: Never	0	0: Never	0	0: Never	0	0: Never	0	0: Never	0	0: Never	0	0: Never	0	0: Never	0	0: Never	0	0: Never	0	0: Never	0	0: Never	0
16	NO		0	0: Never	0	0: Never	0	0: Never	0	0: Never	0	0: Never	0	0: Never	0	0: Never	0	0: Never	0	0: Never	0	0: Never	0	0: Never	0	0: Never	0	0: Never	0	0: Never	0	0: Never	0	0: Never	0	0: Never	0	0: Never	0	0: Never	0	0: Never	0	0: Never	0	0: Never	0	0: Never	0
17	NO		0	0: Never	0	0: Never	0	0: Never	0	0: Never	0	0: Never	0	0: Never	0	0: Never	0	0: Never	0	0: Never	0	0: Never	0	0: Never	0	0: Never	0	0: Never	0	0: Never	0	0: Never	0	0: Never	0	0: Never	0	0: Never	0	0: Never	0	0: Never	0	0: Never	0	0: Never	0	0: Never	0
18	NO		0	0: Never	0	0: Never	0	0: Never	0	0: Never	0	0: Never	0	0: Never	0	0: Never	0	0: Never	0	0: Never	0	0: Never	0	0: Never	0	0: Never	0	0: Never	0	0: Never	0	0: Never	0	0: Never	0	0: Never	0	0: Never	0	0: Never	0	0: Never	0	0: Never	0	0: Never	0	0: Never	0
19	NO		0	0: Never	0	0: Never	0	0: Never	0	0: Never	0	0: Never	0	0: Never	0	0: Never	0	0: Never	0	0: Never	0	0: Never	0	0: Never	0	0: Never	0	0: Never	0	0: Never	0	0: Never	0	0: Never	0	0: Never	0	0: Never	0	0: Never	0	0: Never	0	0: Never	0	0: Never	0	0: Never	0
20	/	NO	64	2: Sometime	2	4: Always	4	4: Always	4	0: Never	0	2: Sometime	2	2: Sometime	2	0: Never	0	4: Always	4	4: Always	4	4: Always	4	0: Never	0	3: Often	4	3: Often	3	0: Never	0	1: Seldom	1	2: Sometime	2	4: Always	4	4: Always	4	3: Often	3	4: Always	4	1: Seldom	1	4: Always	4	4: Always	4
21	/	NO	35	2: Sometime	2	3: Often	3	3: Often	3	0: Never	0	1: Seldom	1	0: Never	0	0: Never	0	2: Sometime	2	3: Often	3	1: Seldom	1	1: Seldom	1	1: Seldom	1	2: Sometime	2	3: Often	3	3: Often	3	2: Sometime	2	2: Sometime	2	2: Sometime	2	0: Never	0	0: Never	0	0: Never	0	0: Never	0	2: Sometime	2
22	/	NO	55	2: Sometime	2	4: Always	4	4: Always	4	0: Never	0	1: Seldom	1	0: Never	0	0: Never	0	4: Always	4	4: Always	4	2: Sometime	2	1: Seldom	1	2: Sometime	2	1: Seldom	1	0: Never	0	3: Often	3	4: Always	4	4: Always	4	4: Always	4	1: Seldom	1	4: Always	4	1: Seldom	1	2: Sometime	2	2: Sometime	2
23			29	2: Sometime	3	3: Often	3	2: Sometime	2	0: Never	0	1: Seldom	1	0: Never	0	0: Never	0	1: Seldom	1	3: Often	3	1: Seldom	1	1: Seldom	1	3: Often	3	0: Never	0	1: Seldom	1	1: Seldom	1	1: Seldom	1	2: Sometime	2	3: Often	3	0: Never	0	0: Never	0	2: Sometime	2	0: Never	0	1: Seldom	1
24	/	NO	46	3: Often	3	3: Often	3	3: Often	3	0: Never	0	0: Never	0	1: Seldom	1	0: Never	0	4: Always	4	4: Always	4	3: Often	3	2: Sometime	2	2: Sometime	2	1: Seldom	1	1: Seldom	1	3: Often	3	3: Often	3	3: Often	3	2: Sometime	2	0: Never	0	0: Never	0	2: Sometime	2	1: Seldom	1	2: Sometime	2
25	/	NO	52	4: Always	4	4: Always	4	2: Sometime	2	0: Never	0	2: Sometime	2	0: Never	0	0: Never	0	4: Always	4	4: Always	4	4: Always	4	0: Never	0	4: Always	4	0: Never	0	2: Sometime	2	2: Sometime	2	1: Seldom	1	4: Always	4	4: Always	4	4: Always	4	0: Never	0	0: Never	0	3: Often	3	0: Never	0
26	/	NO	45	4: Always	4	4: Always	4	3: Often	3	0: Never	0	0: Never	0	0: Never	0	0: Never	0	3: Often	3	4: Always	4	1: Seldom	1	0: Never	0	4: Always	4	3: Often	3	3: Often	3	0: Never	0	3: Often	3	4: Always	4	3: Often	3	0: Never	0	0: Never	0	0: Never	0	3: Often	3	3: Often	3
27	/	NO	55	4: Always	4	3: Often	3	3: Often	3	3: Often	3	3: Often	3	0: Never	0	3: Often	3	3: Often	3	2: Sometime	2	3: Often	3	0: Never	0	2: Sometime	2	3: Often	3	1: Seldom	1	3: Often	3	2: Sometime	2	3: Often	3	3: Often	3	0: Never	0	1: Seldom	1	0: Never	0	3: Often	3	3: Often	3
28	/	NO	34	2: Sometime	2	3: Often	3	2: Sometime	3	1: Seldom	1	2: Sometime	2	0: Never	0	0: Never	0	3: Often	3	2: Sometime	2	0: Never	0	0: Never	0	1: Seldom	1	2: Sometime	2	1: Seldom	1	2: Sometime	2	3: Often	3	2: Sometime	2	3: Often	3	3: Often	3	0: Never	0	0: Never	0	0: Never	0	1: Seldom	1
29	/	NO	51	4: Always	4	2: Sometime	3	3: Often	3	0: Never	0	2: Sometime	2	0: Never	0	2: Sometime	2	1: Seldom	2	3: Often	3	1: Seldom	1	0: Never	0	4: Always	4	1: Seldom	1	4: Always	4	3: Often	3	2: Sometime	2	2: Sometime	2	4: Always	4	0: Never	0	2: Sometime	2	2: Sometime	2	0: Never	0	4: Always	4
30	/	NO	45	3: Often	3	2: Sometime	2	2: Sometime	2	0: Never	0	3: Often	3	1: Seldom	1	2: Sometime	2	3: Often	3	2: Sometime	2	1: Seldom	1	0: Never	0	4: Always	4	2: Sometime	2	2: Sometime	2	2: Sometime	2	2: Sometime	2	2: Sometime	2	2: Sometime	2	0: Never	0	1: Seldom	1	2: Sometime	2	2: Sometime	2	2: Sometime	2
31	/	NO	67	3: Often	3	3: Often	3	3: Often	3	1: Seldom	1	2: Sometime	2	1: Seldom	1	2: Sometime	2	3: Often	3	4: Always	4	4: Always	4	1: Seldom	1	4: Always	4	2: Sometime	2	2: Sometime	2	2: Sometime	2	3: Often	3	3: Often	3	3: Often	3	3: Often	3	2: Sometime	2	2: Sometime	2	4: Always	4	3: Often	3
32	/	NO	34	0: Never	1	3: Often	3	3: Often	3	0: Never	0	1: Seldom	1	0: Never	0	0: Never	0	2: Sometime	2	1: Seldom	1	1: Seldom	1	0: Never	1	1: Seldom	1	1: Seldom	1	1: Seldom	1	1: Seldom	1	1: Seldom	1	2: Sometime	2	4: Always	4	0: Never	0	1: Seldom	1	0: Never	0	4: Always	4	1: Seldom	2
33	/	NO	32	2: Sometime	2	3: Often	3	2: Sometime	2	0: Never	0	0: Never	0	0: Never	0	1: Seldom	1	3: Often	3	2: Sometime	2	2: Sometime	2	0: Never	0	3: Often	3	0: Never	0	0: Never	0	2: Sometime	2	2: Sometime	2	2: Sometime	3	1: Seldom	1	0: Never	0	0: Never	0	0: Never	0	3: Often	3	0: Never	0
34	/	NO	38	3: Often	3	1: Seldom	2	1: Seldom	2	0: Never	0	0: Never	0	2: Sometime	2	1: Seldom	1	3: Often	3	1: Seldom	1	1: Seldom	1	0: Never	0	2: Sometime	2	4: Always	4	0: Never	0	1: Seldom	1	1: Seldom	1	2: Sometime	2	4: Always	4	0: Never	0	2: Sometime	2	0: Never	0	1: Seldom	1	4: Always	4
35	/	NO	37	3: Often	3	3: Often	3	3: Often	3	0: Never	0	0: Never	0	0: Never	0	0: Never	0	3: Often	3	2: Sometime	2	2: Sometime	2	0: Never	0	0: Never	0	4: Always	4	0: Never	0	1: Seldom	1	1: Seldom	1	4: Always	4	3: Often	3	0: Never	0	0: Never	0	0: Never	0	2: Sometime	2	4: Always	4
36	/	NO	42	2: Sometime	2	3: Often	3	2: Sometime	2	0: Never	0	1: Seldom	1	0: Never	0	2: Sometime	2	1: Seldom	1	3: Often	3	2: Sometime	2	2: Sometime	2	2: Sometime	2	1: Seldom	1	3: Often	3	2: Sometime	2	3: Often	3	1: Seldom	1	2: Sometime	2	2: Sometime	2	1: Seldom	1	1: Seldom	1	2: Sometime	2	2: Sometime	2
37	/	NO	26	1: Seldom	1	3: Often	3	1: Seldom	1	0: Never	0	2: Sometime	2	0: Never	0	0: Never	0	3: Often	3	2: Sometime	2	1: Seldom	1	2: Sometime	2	1: Seldom	1	1: Seldom	1	0: Never	0	0: Never	0	0: Never	0	1: Seldom	1	3: Often	3	0: Never	0	0: Never	0	0: Never	0	2: Sometime	2	3: Often	3
38	NO		0	0: Never	0	0: Never	0	0: Never	0	0: Never	0	0: Never	0	0: Never	0	0: Never	0	0: Never	0	0: Never	0	0: Never	0	0: Never	0	0: Never	0	0: Never	0	0: Never	0	0: Never	0	0: Never	0	0: Never	0	0: Never	0	0: Never	0	0: Never	0	0: Never	0	0: Never	0	0: Never	0
39	NO		0	0: Never	0	0: Never	0	0: Never	0	0: Never	0	0: Never	0	0: Never	0	0: Never	0	0: Never	0	0: Never	0	0: Never	0	0: Never	0	0: Never	0	0: Never	0	0: Never	0	0: Never	0	0: Never	0	0: Never	0	0: Never	0	0: Never	0	0: Never	0	0: Never	0	0: Never	0	0: Never	0
40	NO		0	0: Never	0	0: Never	0	0: Never	0	0: Never	0	0: Never	0	0: Never	0	0: Never	0	0: Never	0	0: Never	0	0: Never	0	0: Never	0	0: Never	0	0: Never	0	0: Never	0	0: Never	0	0: Never	0	0: Never	0	0: Never	0	0: Never	0	0: Never	0	0: Never	0	0: Never	0	0: Never	0
41	NO		0	0: Never	0	0: Never	0	0: Never	0	0: Never	0	0: Never	0	0: Never	0	0: Never	0	0: Never	0	0: Never	0	0: Never	0	0: Never	0	0: Never	0	0: Never	0	0: Never	0	0: Never	0	0: Never	0	0: Never	0	0: Never	0	0: Never	0	0: Never	0	0: Never	0	0: Never	0	0: Never	0
42	NO		0	0: Never	0	0: Never	0	0: Never	0	0: Never	0	0: Never	0	0: Never	0	0: Never	0	0: Never	0	0: Never	0	0: Never	0	0: Never	0	0: Never	0	0: Never	0	0: Never	0	0: Never	0	0: Never	0	0: Never	0	0: Never	0	0: Never	0	0: Never	0	0: Never	0	0: Never	0	0: Never	0
43	NO		0	0: Never	0	0: Never	0	0: Never	0	0: Never	0	0: Never	0	0: Never	0	0: Never	0	0: Never	0	0: Never	0	0: Never	0	0: Never	0	0: Never	0	0: Never	0	0: Never	0	0: Never	0	0: Never	0	0: Never	0	0: Never	0	0: Never	0	0: Never	0	0: Never	0	0: Never	0	0: Never	0
44	NO		0	0: Never	0	0: Never	0	0: Never	0	0: Never	0	0: Never	0	0: Never	0	0: Never	0	0: Never	0	0: Never	0	0: Never	0	0: Never	0	0: Never	0	0: Never	0	0: Never	0	0: Never	0	0: Never	0	0: Never	0	0: Never	0	0: Never	0	0: Never	0	0: Never	0	0: Never	0	0: Never	0
45	NO		0	0: Never	0	0: Never	0	0: Never	0	0: Never	0	0: Never	0	0: Never	0	0: Never	0	0: Never	0	0: Never	0	0: Never	0	0: Never	0	0: Never	0	0: Never	0	0: Never	0	0: Never	0	0: Never	0	0: Never	0	0: Never	0	0: Never	0	0: Never	0	0: Never	0	0: Never	0	0: Never	0
46	NO		0	0: Never	0	0: Never	0	0: Never	0	0: Never	0	0: Never	0	0: Never	0	0: Never	0	0: Never	0	0: Never	0	0: Never	0	0: Never	0	0: Never	0	0: Never	0	0: Never	0	0: Never	0	0: Never	0	0: Never	0	0: Never	0	0: Never	0	0: Never	0	0: Never	0	0: Never	0	0: Never	0
47	NO		0	0: Never	0	0: Never	0	0: Never	0	0: Never	0	0: Never	0	0: Never	0	0: Never	0	0: Never	0	0: Never	0	0: Never	0	0: Never	0	0: Never	0	0: Never	0	0: Never	0	0: Never	0	0: Never	0	0: Never	0	0: Never	0	0: Never	0	0: Never	0	0: Never	0	0: Never	0	0: Never	0
48	NO		0	0: Never	0	0: Never	0	0: Never	0	0: Never	0	0: Never	0	0: Never	0	0: Never	0	0: Never	0	0: Never	0	0: Never	0	0: Never	0	0: Never	0	0: Never	0	0: Never	0	0: Never	0	0: Never	0	0: Never	0	0: Never	0	0: Never	0	0: Never	0	0: Never	0	0: Never	0	0: Never	0
49	NO		0	0: Never	0	0: Never	0	0: Never	0	0: Never	0	0: Never	0	0: Never	0	0: Never	0	0: Never	0	0: Never	0	0: Never	0	0: Never	0	0: Never	0	0: Never	0	0: Never	0	0: Never	0	0: Never	0	0: Never	0	0: Never	0	0: Never	0	0: Never	0	0: Never	0	0: Never	0	0: Never	0
50	NO		0	0: Never	0	0: Never	0	0: Never	0	0: Never	0	0: Never	0	0: Never	0	0: Never	0	0: Never	0	0: Never	0	0: Never	0	0: Never	0	0: Never	0	0: Never	0	0: Never	0	0: Never	0	0: Never	0	0: Never	0	0: Never	0	0: Never	0	0: Never	0	0: Never	0	0: Never	0	0: Never	0
51	NO		0	0: Never	0	0: Never	0	0: Never	0	0: Never	0	0: Never	0	0: Never	0	0: Never	0	0: Never	0	0: Never	0	0: Never	0	0: Never	0	0: Never	0	0: Never	0	0: Never	0	0: Never	0	0: Never	0	0: Never	0	0: Never	0	0: Never	0	0: Never	0	0: Never	0	0: Never	0	0: Never	0
52	NO		0	0: Never	0	0: Never	0	0: Never	0	0: Never	0	0: Never	0	0: Never	0	0: Never	0	0: Never	0	0: Never	0	0: Never	0	0: Never	0	0: Never	0	0: Never	0	0: Never	0	0: Never	0	0: Never	0	0: Never	0	0: Never	0	0: Never	0	0: Never	0	0: Never	0	0: Never	0	0: Never	0
53	NO		0	0: Never	0	0: Never	0	0: Never	0	0: Never	0	0: Never	0	0: Never	0	0: Never	0	0: Never	0	0: Never	0	0: Never	0	0: Never	0	0: Never	0	0: Never	0	0: Never	0	0: Never	0	0: Never	0	0: Never	0	0: Never	0	0: Never	0	0: Never	0	0: Never	0	0: Never	0	0: Never	0
54	NO		0	0: Never	0	0: Never	0	0: Never	0	0: Never	0	0: Never	0	0: Never	0	0: Never	0	0: Never	0	0: Never	0	0: Never	0	0: Never	0	0: Never	0	0: Never	0	0: Never	0	0: Never	0	0: Never	0	0: Never	0	0: Never	0	0: Never	0	0: Never	0	0: Never	0	0: Never	0	0: Never	0
55	NO		0	0: Never	0	0: Never	0	0: Never	0	0: Never	0	0: Never	0	0: Never	0	0: Never	0	0: Never	0	0: Never	0	0: Never	0	0: Never	0	0: Never	0	0: Never	0	0: Never	0	0: Never	0	0: Never	0	0: Never	0	0: Never	0	0: Never	0	0: Never	0	0: Never	0	0: Never	0	0: Never	0
56	NO		0	0: Never	0	0: Never	0	0: Never	0	0: Never	0	0: Never	0	0: Never	0	0: Never	0	0: Never	0	0: Never	0	0: Never	0	0: Never	0	0: Never	0	0: Never	0	0: Never	0	0: Never	0	0: Never	0	0: Never	0	0: Never	0	0: Never	0	0: Never	0	0: Never	0	0: Never	0	0: Never	0
57	NO		0	0: Never	0	0: Never	0	0: Never	0	0: Never	0	0: Never	0	0: Never	0	0: Never	0	0: Never	0	0: Never	0	0: Never	0	0: Never	0	0: Never	0	0: Never	0	0: Never	0	0: Never	0	0: Never	0	0: Never	0	0: Never	0	0: Never	0	0: Never	0	0: Never	0	0: Never	0	0: Never	0
58	NO		0	0: Never	0	0: Never	0	0: Never	0	0: Never	0	0: Never	0	0: Never	0	0: Never	0	0: Never	0	0: Never	0	0: Never	0	0: Never	0	0: Never	0	0: Never	0	0: Never	0	0: Never	0	0: Never	0	0: Never	0	0: Never	0	0: Never	0	0: Never	0	0: Never	0	0: Never	0	0: Never	0
59	NO		0	0:Never	0	0: Never	0	0: Never	0	0: Never	0	0: Never	0	0: Never	0	0: Never	0	0: Never	0	0: Never	0	0: Never	0	0: Never	0	0: Never	0	0: Never	0	0: Never	0	0: Never	0	0: Never	0	0: Never	0	0: Never	0	0: Never	0	0: Never	0	0: Never	0	0: Never	0	0: Never	0
60	NO		0	0: Never	0	0: Never	0	0: Never	0	0: Never	0	0: Never	0	0: Never	0	0: Never	0	0: Never	0	0: Never	0	0: Never	0	0: Never	0	0: Never	0	0: Never	0	0: Never	0	0: Never	0	0: Never	0	0: Never	0	0: Never	0	0: Never	0	0: Never	0	0: Never	0	0: Never	0	0: Never	0
61	/	NO	46	2: Sometime	2	4: Always	4	3: Often	3	2: Sometime	2	1: Seldom	1	1: Seldom	1	0: Never	0	4: Always	4	4: Always	4	2: Sometime	2	1: Seldom	1	1: Seldom	1	2: Sometime	2	0: Never	0	3: Often	3	2: Sometime	2	2: Sometime	2	4: Always	4	0: Never	0	0: Never	0	1: Seldom	1	3: Often	3	4: Always	4
62	/	NO	37	3: Often	3	3: Often	3	Sometime	2	Sometime	2	3: Often	3	0: Never	0	0: Never	0	3: Often	3	0: Never	0	1: Seldom	1	0: Never	0	3: Often	3	2: Sometime	2	1: Seldom	1	0: Never	0	2: Sometime	2	3: Often	3	1: Seldom	1	0: Never	0	1: Seldom	1	2: Sometime	2	1: Seldom	1	3: Often	3
63	/	NO	25	0: Never	0	Sometime	2	0: Never	0	0: Never	0	1: Seldom	1	0: Never	0	0: Never	0	1: Seldom	1	1: Seldom	1	1: Seldom	1	2: Sometime	2	0: Never	0	2: Sometime	2	1: Seldom	1	0: Never	0	1: Seldom	1	3: Often	3	3: Often	3	0: Never	0	0: Never	0	2: Sometime	2	2: Sometime	2	1: Seldom	1
64		NO	29	1: Seldom	1	Sometime	2	1: Seldom	1	0: Never	0	0: Never	0	0: Never	0	1: Seldom	1	1: Seldom	1	2: Sometime	2	1: Seldom	1	0: Never	0	2: Sometime	2	2: Sometime	2	0: Never	0	2: Sometime	2	1: Seldom	1	1: Seldom	1	3: Often	3	0: Never	0	1: Seldom	1	1: Seldom	1	2: Sometime	2	2: Sometime	2
65	/	NO	52	1: Seldom	1	4: Always	4	4: Always	4	0: Never	0	4: Always	4	1: Seldom	1	0: Never	0	4: Always	4	4: Always	4	2: Sometime	2	1: Seldom	1	3: Often	3	1: Seldom	1	0: Never	0	2: Sometime	2	4: Always	4	3: Often	3	2: Sometime	2	0: Never	0	1: Seldom	1	1: Seldom	1	4: Always	4	2: Sometime	2
66	/	NO	18	1: Seldom	1	Sometime	2	1: Seldom	1	0: Never	0	1: Seldom	1	0: Never	0	0: Never	0	2: Sometime	2	0: Never	0	0: Never	0	1: Seldom	1	1: Seldom	1	1: Seldom	1	0: Never	0	1: Seldom	1	1: Seldom	1	2: Sometime	2	1: Seldom	1	0: Never	0	0: Never	0	0: Never	0	1: Seldom	1	1: Seldom	1
67	/	NO	43	2: Sometime	2	4: Always	4	Sometime	2	1: Seldom	1	1: Seldom	1	1: Seldom	1	0: Never	0	3: Often	3	2: Sometime	2	1: Seldom	1	1: Seldom	1	3: Often	3	2: Sometime	2	2: Sometime	2	2: Sometime	2	1: Seldom	1	2: Sometime	2	3: Often	3	1: Seldom	1	1: Seldom	1	1: Seldom	1	3: Often	3	2: Sometime	2
68	NO	NO	29	1: Seldom	1	2: Sometime	2	0: Never	0	1: Seldom	1	2: Sometime	2	1: Seldom	1	1: Seldom	1	2: Sometime	2	2: Sometime	2	1: Seldom	1	1: Seldom	1	0: Never	0	1: Seldom	1	0: Never	0	2: Sometime	2	1: Seldom	1	2: Sometime	2	2: Sometime	2	0: Never	0	2: Sometime	2	1: Seldom	1	2: Sometime	2	2: Sometime	2
69	/	NO	35	3: Often	3	3: Often	3	1: Seldom	1	0: Never	0	1: Seldom	1	1: Seldom	1	0: Never	0	2: Sometime	2	1: Seldom	1	1: Seldom	1	0: Never	0	1: Seldom	1	3: Often	3	2: Sometime	2	1: Seldom	1	2: Sometime	2	2: Sometime	2	1: Seldom	1	0: Never	0	1: Seldom	1	1: Seldom	1	1: Seldom	1	3: Often	3
70	/	NO	53	2: Sometime	2	4: Always	4	2: Sometime	2	0: Never	0	2: Sometime	2	2: Sometime	2	2: Sometime	2	3: Often	3	4: Always	4	0: Never	0	0: Never	0	4: Always	4	3: Often	3	2: Sometime	2	4: Always	4	3: Often	3	4: Always	4	4: Always	4	0: Never	0	0: Never	0	0: Never	0	4: Always	4	4: Always	4
71	/	NO	51	3: Often	3	2: Sometime	2	4: Always	4	0: Never	0	2: Sometime	2	0: Never	0	2: Sometime	2	4: Always	4	3: Often	3	2: Sometime	2	1: Seldom	1	4: Always	4	2: Sometime	2	2: Sometime	2	3: Often	3	4: Always	4	2: Sometime	2	2: Sometime	2	0: Never	0	2: Sometime	2	0: Never	0	4: Always	4	3: Often	3
72	/	NO	27	2: Sometime	2	3: Often	3	0: Never	0	0: Never	0	3: Often	3	0: Never	0	0: Never	0	2: Sometime	2	3: Often	3	2: Sometime	2	0: Never	0	2: Sometime	2	1: Seldom	1	0: Never	0	0: Never	0	0: Never	0	1: Seldom	1	2: Sometime	2	0: Never	0	0: Never	0	0: Never	0	2: Sometime	2	2: Sometime	2
73	/	NO	14	1: Seldom	1	2: Sometime	2	2: Sometime	2	2: Sometime	2	0: Never	0	0: Never	0	0: Never	0	0: Never	0	0: Never	0	1: Seldom	1	0: Never	0	0: Never	0	0: Never	0	0: Never	0	1: Seldom	1	1: Seldom	1	1: Seldom	1	1: Seldom	1	0: Never	0	0: Never	0	0: Never	0	0: Never	0	0: Never	0
74	/	NO	53	2: Sometime	2	4: Always	4	4: Always	4	0: Never	0	1: Seldom	1	2: Sometime	2	1: Seldom	1	2: Sometime	2	4: Always	4	1: Seldom	1	1: Seldom	1	4: Always	4	4: Always	4	0: Never	0	4: Always	4	4: Always	4	2: Sometime	2	2: Sometime	2	0: Never	0	2: Sometime	2	1: Seldom	1	4: Always	4	4: Always	4
75	/	NO	51	3: Often	3	4: Always	4	3: Often	3	0: Never	0	4: Always	4	1: Seldom	1	1: Seldom	1	3: Often	3	4: Always	4	1: Seldom	1	2: Sometime	2	4: Always	4	2: Sometime	2	1: Seldom	1	2: Sometime	2	2: Sometime	2	2: Sometime	2	1: Seldom	1	1: Seldom	1	1: Seldom	1	1: Seldom	1	3: Often	3	2: Sometime	2
76	/	NO	59	3: Often	3	4: Always	4	1: Seldom	1	0: Never	0	3: Often	3	3: Often	3	0: Never	0	4: Always	4	4: Always	4	1: Seldom	1	2: Sometime	2	4: Always	4	3: Often	3	0: Never	0	4: Always	4	2: Sometime	2	3: Often	3	4: Always	4	0: Never	0	0: Never	0	3: Often	3	4: Always	4	3: Often	3
77	/	NO	23	2: Sometime	2	3: Often	3	2: Sometime	2	1: Seldom	1	1: Seldom	1	1: Seldom	1	1: Seldom	1	2: Sometime	2	1: Seldom	1	0: Never	0	0: Never	0	1: Seldom	1	1: Seldom	1	0: Never	0	1: Seldom	1	0: Never	0	1: Seldom	1	1: Seldom	1	0: Never	0	1: Seldom	1	1: Seldom	1	1: Seldom	1	1: Seldom	1
78	/	NO	25	3: Often	3	3: Often	3	2: Sometime	2	0: Never	0	0: Never	0	0: Never	0	0: Never	0	3: Often	3	2: Sometime	2	0: Never	0	0: Never	0	3: Often	3	0: Never	0	0: Never	0	0: Never	0	0: Never	0	2: Sometime	2	2: Sometime	2	0: Never	0	0: Never	0	2: Sometime	2	2: Sometime	2	1: Seldom	1
79	/	NO	35	2: Sometime	2	3: Often	3	2: Sometime	2	3: Often	3	3: Often	3	0: Never	0	3: Often	3	3: Often	3	1: Seldom	1	2: Sometime	2	0: Never	0	1: Seldom	1	2: Sometime	2	0: Never	0	1: Seldom	1	1: Seldom	1	2: Sometime	2	2: Sometime	2	0: Never	0	1: Seldom	1	0: Never	0	0: Never	0	2: Sometime	2
80	/	NO	41	3: Often	3	4: Always	4	0: Never	0	0: Never	0	0: Never	0	0: Never	0	1: Seldom	1	3: Often	3	4: Always	4	0: Never	0	4: Always	4	3: Often	3	2: Sometime	2	3: Often	3	0: Never	0	2: Sometime	2	4: Always	4	4: Always	4	0: Never	0	0: Never	0	0: Never	0	2: Sometime	2	2: Sometime	2
81	/	NO	21	1: Seldom	1	2: Sometime	2	2: Sometime	2	2: Sometime	2	2: Sometime	2	0: Never	0	0: Never	0	1: Seldom	1	1: Seldom	1	0: Never	0	2: Sometime	2	1: Seldom	1	1: Seldom	1	0: Never	0	0: Never	0	0: Never	0	1: Seldom	1	1: Seldom	1	0: Never	0	2: Sometime	2	0: Never	0	2: Sometime	2	0: Never	0
82	/	NO	34	3: Often	3	3: Often	3	2: Sometime	2	2: Sometime	2	2: Sometime	2	0: Never	0	0: Never	0	2: Sometime	2	1: Seldom	1	1: Seldom	1	0: Never	0	4: Always	4	2: Sometime	2	1: Seldom	1	2: Sometime	2	2: Sometime	2	2: Sometime	2	2: Sometime	2	0: Never	0	0: Never	0	0: Never	0	1: Seldom	1	1: Seldom	1
83	NO		0	0: Never	0	0: Never	0	0: Never	0	0: Never	0	0: Never	0	0: Never	0	0: Never	0	0: Never	0	0: Never	0	0: Never	0	0: Never	0	0: Never	0	0: Never	0	0: Never	0	0: Never	0	0: Never	0	0: Never	0	0: Never	0	0: Never	0	0: Never	0	0: Never	0	0: Never	0	0: Never	0
84	/	NO	27	2: Sometime	2	2: Sometime	2	0: Never	0	0: Never	0	0: Never	0	1: Seldom	1	0: Never	0	3: Often	3	3: Often	3	0: Never	0	0: Never	0	2: Sometime	2	1: Seldom	1	4: Always	4	0: Never	0	0: Never	0	2: Sometime	2	4: Always	4	0: Never	0	0: Never	0	0: Never	0	3: Often	3	0: Never	0
85	/	NO	50	3: Often	3	3: Often	3	3: Often	3	0: Never	0	4: Always	4	2: Sometime	2	0: Never	0	4: Always	4	3: Often	3	2: Sometime	2	2: Sometime	2	2: Sometime	2	2: Sometime	2	0: Never	0	2: Sometime	2	2: Sometime	2	2: Sometime	2	4: Always	4	0: Never	0	1: Seldom	1	1: Seldom	1	3: Often	3	2: Sometime	2
86	NO		0	0: Never	0	0: Never	0	0: Never	0	0: Never	0	0: Never	0	0: Never	0	0: Never	0	0: Never	0	0: Never	0	0: Never	0	0: Never	0	0: Never	0	0: Never	0	0: Never	0	0: Never	0	0: Never	0	0: Never	0	0: Never	0	0: Never	0	0: Never	0	0: Never	0	0: Never	0	0: Never	0
87	NO		0	0: Never	0	0: Never	0	0: Never	0	0: Never	0	0: Never	0	0: Never	0	0: Never	0	0: Never	0	0: Never	0	0: Never	0	0: Never	0	0: Never	0	0: Never	0	0: Never	0	0: Never	0	0: Never	0	0: Never	0	0: Never	0	0: Never	0	0: Never	0	0: Never	0	0: Never	0	0: Never	0
88	NO		0	0: Never	0	0: Never	0	0: Never	0	0: Never	0	0: Never	0	0: Never	0	0: Never	0	0: Never	0	0: Never	0	0: Never	0	0: Never	0	0: Never	0	0: Never	0	0: Never	0	0: Never	0	0: Never	0	0: Never	0	0: Never	0	0: Never	0	0: Never	0	0: Never	0	0: Never	0	0: Never	0
89	NO		0	0: Never	0	0: Never	0	0: Never	0	0: Never	0	0: Never	0	0: Never	0	0: Never	0	0: Never	0	0: Never	0	0: Never	0	0: Never	0	0: Never	0	0: Never	0	0: Never	0	0: Never	0	0: Never	0	0: Never	0	0: Never	0	0: Never	0	0: Never	0	0: Never	0	0: Never	0	0: Never	0
90	NO		0	0: Never	0	0: Never	0	0: Never	0	0: Never	0	0: Never	0	0: Never	0	0: Never	0	0: Never	0	0: Never	0	0: Never	0	0: Never	0	0: Never	0	0: Never	0	0: Never	0	0: Never	0	0: Never	0	0: Never	0	0: Never	0	0: Never	0	0: Never	0	0: Never	0	0: Never	0	0: Never	0
91	NO		0	0: Never	0	0: Never	0	0: Never	0	0: Never	0	0: Never	0	0: Never	0	0: Never	0	0: Never	0	0: Never	0	0: Never	0	0: Never	0	0: Never	0	0: Never	0	0: Never	0	0: Never	0	0: Never	0	0: Never	0	0: Never	0	0: Never	0	0: Never	0	0: Never	0	0: Never	0	0: Never	0
92	NO		0	0: Never	0	0: Never	0	0: Never	0	0: Never	0	0: Never	0	0: Never	0	0: Never	0	0: Never	0	0: Never	0	0: Never	0	0: Never	0	0: Never	0	0: Never	0	0: Never	0	0: Never	0	0: Never	0	0: Never	0	0: Never	0	0: Never	0	0: Never	0	0: Never	0	0: Never	0	0: Never	0
93	NO		0	0: Never	0	0: Never	0	0: Never	0	0: Never	0	0: Never	0	0: Never	0	0: Never	0	0: Never	0	0: Never	0	0: Never	0	0: Never	0	0: Never	0	0: Never	0	0: Never	0	0: Never	0	0: Never	0	0: Never	0	0: Never	0	0: Never	0	0: Never	0	0: Never	0	0: Never	0	0: Never	0
94	NO		0	0: Never	0	0: Never	0	0: Never	0	0: Never	0	0: Never	0	0: Never	0	0: Never	0	0: Never	0	0: Never	0	0: Never	0	0: Never	0	0: Never	0	0: Never	0	0: Never	0	0: Never	0	0: Never	0	0: Never	0	0: Never	0	0: Never	0	0: Never	0	0: Never	0	0: Never	0	0: Never	0
95	NO		0	0: Never	0	0: Never	0	0: Never	0	0: Never	0	0: Never	0	0: Never	0	0: Never	0	0: Never	0	0: Never	0	0: Never	0	0: Never	0	0: Never	0	0: Never	0	0: Never	0	0: Never	0	0: Never	0	0: Never	0	0: Never	0	0: Never	0	0: Never	0	0: Never	0	0: Never	0	0: Never	0
96	NO		0	0: Never	0	0: Never	0	0: Never	0	0: Never	0	0: Never	0	0: Never	0	0: Never	0	0: Never	0	0: Never	0	0: Never	0	0: Never	0	0: Never	0	0: Never	0	0: Never	0	0: Never	0	0: Never	0	0: Never	0	0: Never	0	0: Never	0	0: Never	0	0: Never	0	0: Never	0	0: Never	0
97	NO		0	0: Never	0	0: Never	0	0: Never	0	0: Never	0	0: Never	0	0: Never	0	0: Never	0	0: Never	0	0: Never	0	0: Never	0	0: Never	0	0: Never	0	0: Never	0	0: Never	0	0: Never	0	0: Never	0	0: Never	0	0: Never	0	0: Never	0	0: Never	0	0: Never	0	0: Never	0	0: Never	0
98	NO		0	0: Never	0	0: Never	0	0: Never	0	0: Never	0	0: Never	0	0: Never	0	0: Never	0	0: Never	0	0: Never	0	0: Never	0	0: Never	0	0: Never	0	0: Never	0	0: Never	0	0: Never	0	0: Never	0	0: Never	0	0: Never	0	0: Never	0	0: Never	0	0: Never	0	0: Never	0	0: Never	0
99	NO		0	0: Never	0	0: Never	0	0: Never	0	0: Never	0	0: Never	0	0: Never	0	0: Never	0	0: Never	0	0: Never	0	0: Never	0	0: Never	0	0: Never	0	0: Never	0	0: Never	0	0: Never	0	0: Never	0	0: Never	0	0: Never	0	0: Never	0	0: Never	0	0: Never	0	0: Never	0	0: Never	0
100	NO		0	0: Never	0	0: Never	0	0: Never	0	0: Never	0	0: Never	0	0: Never	0	0: Never	0	0: Never	0	0: Never	0	0: Never	0	0: Never	0	0: Never	0	0: Never	0	0: Never	0	0: Never	0	0: Never	0	0: Never	0	0: Never	0	0: Never	0	0: Never	0	0: Never	0	0: Never	0	0: Never	0
101	NO		0	0: Never	0	0: Never	0	0: Never	0	0: Never	0	0: Never	0	0: Never	0	0: Never	0	0: Never	0	0: Never	0	0: Never	0	0: Never	0	0: Never	0	0: Never	0	0: Never	0	0: Never	0	0: Never	0	0: Never	0	0: Never	0	0: Never	0	0: Never	0	0: Never	0	0: Never	0	0: Never	0
102	NO		0	0: Never	0	0: Never	0	0: Never	0	0: Never	0	0: Never	0	0: Never	0	0: Never	0	0: Never	0	0: Never	0	0: Never	0	0: Never	0	0: Never	0	0: Never	0	0: Never	0	0: Never	0	0: Never	0	0: Never	0	0: Never	0	0: Never	0	0: Never	0	0: Never	0	0: Never	0	0: Never	0
103	NO		0	0: Never	0	0: Never	0	0: Never	0	0: Never	0	0: Never	0	0: Never	0	0: Never	0	0: Never	0	0: Never	0	0: Never	0	0: Never	0	0: Never	0	0: Never	0	0: Never	0	0: Never	0	0: Never	0	0: Never	0	0: Never	0	0: Never	0	0: Never	0	0: Never	0	0: Never	0	0: Never	0
104	NO		0	0: Never	0	0: Never	0	0: Never	0	0: Never	0	0: Never	0	0: Never	0	0: Never	0	0: Never	0	0: Never	0	0: Never	0	0: Never	0	0: Never	0	0: Never	0	0: Never	0	0: Never	0	0: Never	0	0: Never	0	0: Never	0	0: Never	0	0: Never	0	0: Never	0	0: Never	0	0: Never	0
105	NO		0	0: Never	0	0: Never	0	0: Never	0	0: Never	0	0: Never	0	0: Never	0	0: Never	0	0: Never	0	0: Never	0	0: Never	0	0: Never	0	0: Never	0	0: Never	0	0: Never	0	0: Never	0	0: Never	0	0: Never	0	0: Never	0	0: Never	0	0: Never	0	0: Never	0	0: Never	0	0: Never	0
106	NO		0	0: Never	0	0: Never	0	0: Never	0	0: Never	0	0: Never	0	0: Never	0	0: Never	0	0: Never	0	0: Never	0	0: Never	0	0: Never	0	0: Never	0	0: Never	0	0: Never	0	0: Never	0	0: Never	0	0: Never	0	0: Never	0	0: Never	0	0: Never	0	0: Never	0	0: Never	0	0: Never	0
107	NO		0	0: Never	0	0: Never	0	0: Never	0	0: Never	0	0: Never	0	0: Never	0	0: Never	0	0: Never	0	0: Never	0	0: Never	0	0: Never	0	0: Never	0	0: Never	0	0: Never	0	0: Never	0	0: Never	0	0: Never	0	0: Never	0	0: Never	0	0: Never	0	0: Never	0	0: Never	0	0: Never	0
108	NO		0	0: Never	0	0: Never	0	0: Never	0	0: Never	0	0: Never	0	0: Never	0	0: Never	0	0: Never	0	0: Never	0	0: Never	0	0: Never	0	0: Never	0	0: Never	0	0: Never	0	0: Never	0	0: Never	0	0: Never	0	0: Never	0	0: Never	0	0: Never	0	0: Never	0	0: Never	0	0: Never	0
109	NO		0	0: Never	0	0: Never	0	0: Never	0	0: Never	0	0: Never	0	0: Never	0	0: Never	0	0: Never	0	0: Never	0	0: Never	0	0: Never	0	0: Never	0	0: Never	0	0: Never	0	0: Never	0	0: Never	0	0: Never	0	0: Never	0	0: Never	0	0: Never	0	0: Never	0	0: Never	0	0: Never	0
110	NO		0	0: Never	0	0: Never	0	0: Never	0	0: Never	0	0: Never	0	0: Never	0	0: Never	0	0: Never	0	0: Never	0	0: Never	0	0: Never	0	0: Never	0	0: Never	0	0: Never	0	0: Never	0	0: Never	0	0: Never	0	0: Never	0	0: Never	0	0: Never	0	0: Never	0	0: Never	0	0: Never	0
111	NO		0	0: Never	0	0: Never	0	0: Never	0	0: Never	0	0: Never	0	0: Never	0	0: Never	0	0: Never	0	0: Never	0	0: Never	0	0: Never	0	0: Never	0	0: Never	0	0: Never	0	0: Never	0	0: Never	0	0: Never	0	0: Never	0	0: Never	0	0: Never	0	0: Never	0	0: Never	0	0: Never	0
112	NO		0	0: Never	0	0: Never	0	0: Never	0	0: Never	0	0: Never	0	0: Never	0	0: Never	0	0: Never	0	0: Never	0	0: Never	0	0: Never	0	0: Never	0	0: Never	0	0: Never	0	0: Never	0	0: Never	0	0: Never	0	0: Never	0	0: Never	0	0: Never	0	0: Never	0	0: Never	0	0: Never	0
113	NO		0	0: Never	0	0: Never	0	0: Never	0	0: Never	0	0: Never	0	0: Never	0	0: Never	0	0: Never	0	0: Never	0	0: Never	0	0: Never	0	0: Never	0	0: Never	0	0: Never	0	0: Never	0	0: Never	0	0: Never	0	0: Never	0	0: Never	0	0: Never	0	0: Never	0	0: Never	0	0: Never	0
114	NO		0	0: Never	0	0: Never	0	0: Never	0	0: Never	0	0: Never	0	0: Never	0	0: Never	0	0: Never	0	0: Never	0	0: Never	0	0: Never	0	0: Never	0	0: Never	0	0: Never	0	0: Never	0	0: Never	0	0: Never	0	0: Never	0	0: Never	0	0: Never	0	0: Never	0	0: Never	0	0: Never	0
115	NO		0	0: Never	0	0: Never	0	0: Never	0	0: Never	0	0: Never	0	0: Never	0	0: Never	0	0: Never	0	0: Never	0	0: Never	0	0: Never	0	0: Never	0	0: Never	0	0: Never	0	0: Never	0	0: Never	0	0: Never	0	0: Never	0	0: Never	0	0: Never	0	0: Never	0	0: Never	0	0: Never	0
116	NO		0	0: Never	0	0: Never	0	0: Never	0	0: Never	0	0: Never	0	0: Never	0	0: Never	0	0: Never	0	0: Never	0	0: Never	0	0: Never	0	0: Never	0	0: Never	0	0: Never	0	0: Never	0	0: Never	0	0: Never	0	0: Never	0	0: Never	0	0: Never	0	0: Never	0	0: Never	0	0: Never	0
117	NO		0	0: Never	0	0: Never	0	0: Never	0	0: Never	0	0: Never	0	0: Never	0	0: Never	0	0: Never	0	0: Never	0	0: Never	0	0: Never	0	0: Never	0	0: Never	0	0: Never	0	0: Never	0	0: Never	0	0: Never	0	0: Never	0	0: Never	0	0: Never	0	0: Never	0	0: Never	0	0: Never	0
118	NO		0	0: Never	0	0: Never	0	0: Never	0	0: Never	0	0: Never	0	0: Never	0	0: Never	0	0: Never	0	0: Never	0	0: Never	0	0: Never	0	0: Never	0	0: Never	0	0: Never	0	0: Never	0	0: Never	0	0: Never	0	0: Never	0	0: Never	0	0: Never	0	0: Never	0	0: Never	0	0: Never	0
119	NO		0	0: Never	0	0: Never	0	0: Never	0	0: Never	0	0: Never	0	0: Never	0	0: Never	0	0: Never	0	0: Never	0	0: Never	0	0: Never	0	0: Never	0	0: Never	0	0: Never	0	0: Never	0	0: Never	0	0: Never	0	0: Never	0	0: Never	0	0: Never	0	0: Never	0	0: Never	0	0: Never	0
120	NO		0	0: Never	0	0: Never	0	0: Never	0	0: Never	0	0: Never	0	0: Never	0	0: Never	0	0: Never	0	0: Never	0	0: Never	0	0: Never	0	0: Never	0	0: Never	0	0: Never	0	0: Never	0	0: Never	0	0: Never	0	0: Never	0	0: Never	0	0: Never	0	0: Never	0	0: Never	0	0: Never	0
121	NO		0	0: Never	0	0: Never	0	0: Never	0	0: Never	0	0: Never	0	0: Never	0	0: Never	0	0: Never	0	0: Never	0	0: Never	0	0: Never	0	0: Never	0	0: Never	0	0: Never	0	0: Never	0	0: Never	0	0: Never	0	0: Never	0	0: Never	0	0: Never	0	0: Never	0	0: Never	0	0: Never	0
122	NO		0	0: Never	0	0: Never	0	0: Never	0	0: Never	0	0: Never	0	0: Never	0	0: Never	0	0: Never	0	0: Never	0	0: Never	0	0: Never	0	0: Never	0	0: Never	0	0: Never	0	0: Never	0	0: Never	0	0: Never	0	0: Never	0	0: Never	0	0: Never	0	0: Never	0	0: Never	0	0: Never	0
123	NO		0	0: Never	0	0: Never	0	0: Never	0	0: Never	0	0: Never	0	0: Never	0	0: Never	0	0: Never	0	0: Never	0	0: Never	0	0: Never	0	0: Never	0	0: Never	0	0: Never	0	0: Never	0	0: Never	0	0: Never	0	0: Never	0	0: Never	0	0: Never	0	0: Never	0	0: Never	0	0: Never	0
124	NO		0	0: Never	0	0: Never	0	0: Never	0	0: Never	0	0: Never	0	0: Never	0	0: Never	0	0: Never	0	0: Never	0	0: Never	0	0: Never	0	0: Never	0	0: Never	0	0: Never	0	0: Never	0	0: Never	0	0: Never	0	0: Never	0	0: Never	0	0: Never	0	0: Never	0	0: Never	0	0: Never	0
125	NO		0	0: Never	0	0: Never	0	0: Never	0	0: Never	0	0: Never	0	0: Never	0	0: Never	0	0: Never	0	0: Never	0	0: Never	0	0: Never	0	0: Never	0	0: Never	0	0: Never	0	0: Never	0	0: Never	0	0: Never	0	0: Never	0	0: Never	0	0: Never	0	0: Never	0	0: Never	0	0: Never	0
126	NO		0	0: Never	0	0: Never	0	0: Never	0	0: Never	0	0: Never	0	0: Never	0	0: Never	0	0: Never	0	0: Never	0	0: Never	0	0: Never	0	0: Never	0	0: Never	0	0: Never	0	0: Never	0	0: Never	0	0: Never	0	0: Never	0	0: Never	0	0: Never	0	0: Never	0	0: Never	0	0: Never	0
127	NO		0	0: Never	0	0: Never	0	0: Never	0	0: Never	0	0: Never	0	0: Never	0	0: Never	0	0: Never	0	0: Never	0	0: Never	0	0: Never	0	0: Never	0	0: Never	0	0: Never	0	0: Never	0	0: Never	0	0: Never	0	0: Never	0	0: Never	0	0: Never	0	0: Never	0	0: Never	0	0: Never	0
128	NO		0	0: Never	0	0: Never	0	0: Never	0	0: Never	0	0: Never	0	0: Never	0	0: Never	0	0: Never	0	0: Never	0	0: Never	0	0: Never	0	0: Never	0	0: Never	0	0: Never	0	0: Never	0	0: Never	0	0: Never	0	0: Never	0	0: Never	0	0: Never	0	0: Never	0	0: Never	0	0: Never	0
129	NO		0	0: Never	0	0: Never	0	0: Never	0	0: Never	0	0: Never	0	0: Never	0	0: Never	0	0: Never	0	0: Never	0	0: Never	0	0: Never	0	0: Never	0	0: Never	0	0: Never	0	0: Never	0	0: Never	0	0: Never	0	0: Never	0	0: Never	0	0: Never	0	0: Never	0	0: Never	0	0: Never	0
130	NO		0	0: Never	0	0: Never	0	0: Never	0	0: Never	0	0: Never	0	0: Never	0	0: Never	0	0: Never	0	0: Never	0	0: Never	0	0: Never	0	0: Never	0	0: Never	0	0: Never	0	0: Never	0	0: Never	0	0: Never	0	0: Never	0	0: Never	0	0: Never	0	0: Never	0	0: Never	0	0: Never	0
131	NO		0	0: Never	0	0: Never	0	0: Never	0	0: Never	0	0: Never	0	0: Never	0	0: Never	0	0: Never	0	0: Never	0	0: Never	0	0: Never	0	0: Never	0	0: Never	0	0: Never	0	0: Never	0	0: Never	0	0: Never	0	0: Never	0	0: Never	0	0: Never	0	0: Never	0	0: Never	0	0: Never	0
132	NO		0	0: Never	0	0: Never	0	0: Never	0	0: Never	0	0: Never	0	0: Never	0	0: Never	0	0: Never	0	0: Never	0	0: Never	0	0: Never	0	0: Never	0	0: Never	0	0: Never	0	0: Never	0	0: Never	0	0: Never	0	0: Never	0	0: Never	0	0: Never	0	0: Never	0	0: Never	0	0: Never	0
133	NO		0	0: Never	0	0: Never	0	0: Never	0	0: Never	0	0: Never	0	0: Never	0	0: Never	0	0: Never	0	0: Never	0	0: Never	0	0: Never	0	0: Never	0	0: Never	0	0: Never	0	0: Never	0	0: Never	0	0: Never	0	0: Never	0	0: Never	0	0: Never	0	0: Never	0	0: Never	0	0: Never	0
134	NO		0	0: Never	0	0: Never	0	0: Never	0	0: Never	0	0: Never	0	0: Never	0	0: Never	0	0: Never	0	0: Never	0	0: Never	0	0: Never	0	0: Never	0	0: Never	0	0: Never	0	0: Never	0	0: Never	0	0: Never	0	0: Never	0	0: Never	0	0: Never	0	0: Never	0	0: Never	0	0: Never	0
135	NO		0	0: Never	0	0: Never	0	0: Never	0	0: Never	0	0: Never	0	0: Never	0	0: Never	0	0: Never	0	0: Never	0	0: Never	0	0: Never	0	0: Never	0	0: Never	0	0: Never	0	0: Never	0	0: Never	0	0: Never	0	0: Never	0	0: Never	0	0: Never	0	0: Never	0	0: Never	0	0: Never	0
136	NO		0	0: Never	0	0: Never	0	0: Never	0	0: Never	0	0: Never	0	0: Never	0	0: Never	0	0: Never	0	0: Never	0	0: Never	0	0: Never	0	0: Never	0	0: Never	0	0: Never	0	0: Never	0	0: Never	0	0: Never	0	0: Never	0	0: Never	0	0: Never	0	0: Never	0	0: Never	0	0: Never	0
137	NO		0	0: Never	0	0: Never	0	0: Never	0	0: Never	0	0: Never	0	0: Never	0	0: Never	0	0: Never	0	0: Never	0	0: Never	0	0: Never	0	0: Never	0	0: Never	0	0: Never	0	0: Never	0	0: Never	0	0: Never	0	0: Never	0	0: Never	0	0: Never	0	0: Never	0	0: Never	0	0: Never	0
138	NO		0	0: Never	0	0: Never	0	0: Never	0	0: Never	0	0: Never	0	0: Never	0	0: Never	0	0: Never	0	0: Never	0	0: Never	0	0: Never	0	0: Never	0	0: Never	0	0: Never	0	0: Never	0	0: Never	0	0: Never	0	0: Never	0	0: Never	0	0: Never	0	0: Never	0	0: Never	0	0: Never	0
139	NO		0	0: Never	0	0: Never	0	0: Never	0	0: Never	0	0: Never	0	0: Never	0	0: Never	0	0: Never	0	0: Never	0	0: Never	0	0: Never	0	0: Never	0	0: Never	0	0: Never	0	0: Never	0	0: Never	0	0: Never	0	0: Never	0	0: Never	0	0: Never	0	0: Never	0	0: Never	0	0: Never	0
140	NO		0	0: Never	0	0: Never	0	0: Never	0	0: Never	0	0: Never	0	0: Never	0	0: Never	0	0: Never	0	0: Never	0	0: Never	0	0: Never	0	0: Never	0	0: Never	0	0: Never	0	0: Never	0	0: Never	0	0: Never	0	0: Never	0	0: Never	0	0: Never	0	0: Never	0	0: Never	0	0: Never	0
141	/	NO	8	2: Sometime	2	1: Seldom	1	0: Never	0	0: Never	0	0: Never	0	0: Never	0	0: Never	0	1: Seldom	1	0: Never	0	0: Never	0	0: Never	0	1: Seldom	1	0: Never	0	0: Never	0	0: Never	0	0: Never	0	0: Never	0	1: Seldom	1	0: Never	0	1: Seldom	1	0: Never	0	0: Never	0	1: Seldom	1
142	/	NO	16	1: Seldom	1	1: Seldom	1	1: Seldom	1	1: Seldom	1	1: Seldom	1	0: Never	0	0: Never	1	1: Seldom	0	1: Seldom	1	0: Never	0	0: Never	0	1: Seldom	1	0: Never	0	0: Never	0	1: Seldom	1	0: Never	0	1: Seldom	1	2: Sometime	2	0: Never	0	1: Seldom	1	1: Seldom	1	0: Never	0	2: Sometime	2
143	/	NO	12	2: Sometime	2	0: Never	0	0: Never	0	0: Never	0	1: Seldom	1	0: Never	0	1: Seldom	1	1: Seldom	1	0: Never	0	0: Never	0	0: Never	0	0: Never	0	0: Never	0	0: Never	0	0: Never	0	0: Never	0	0: Never	0	0: Never	0	0: Never	0	2: Sometime	2	2: Sometime	2	1: Seldom	1	2: Sometime	2
144	/	NO	9	0: Never	0	0: Never	0	0: Never	0	0: Never	0	2: Sometime	2	0: Never	0	0: Never	0	1: Seldom	1	0: Never	0	1: Seldom	1	0: Never	0	0: Never	0	0: Never	0	0: Never	0	0: Never	0	0: Never	0	1: Seldom	1	0: Never	0	0: Never	0	1: Seldom	1	2: Sometime	2	0: Never	0	1: Seldom	1
145	/	NO	19	1: Seldom	1	1: Seldom	1	1: Seldom	1	2: Sometime	2	1: Seldom	1	0: Never	0	0: Never	0	1: Seldom	1	0: Never	0	1: Seldom	1	0: Never	0	2: Sometime	2	1: Seldom	1	0: Never	0	2: Sometime	2	1: Seldom	1	1: Seldom	1	0: Never	0	0: Never	0	1: Seldom	1	1: Seldom	1	1: Seldom	1	1: Seldom	1
146	/	NO	23	2: Sometime	2	1: Seldom	1	1: Seldom	1	1: Seldom	1	1: Seldom	1	1: Seldom	1	1: Seldom	1	2: Sometime	2	1: Seldom	1	1: Seldom	1	0: Never	0	1: Seldom	1	2: Sometime	2	1: Seldom	1	0: Never	0	1: Seldom	1	2: Sometime	2	2: Sometime	2	0: Never	0	0: Never	0	0: Never	0	1: Seldom	1	1: Seldom	1
147	/	NO	15	1: Seldom	1	0: Never	0	0: Never	0	0: Never	0	0: Never	0	0: Never	0	1: Seldom	1	1: Seldom	1	1: Seldom	1	1: Seldom	1	1: Seldom	1	1: Seldom	1	2: Sometime	2	1: Seldom	1	1: Seldom	1	0: Never	0	1: Seldom	1	0: Never	0	0: Never	0	0: Never	0	1: Seldom	1	0: Never	0	2: Sometime	2
148	/	NO	19	1: Seldom	1	0: Never	0	2: Sometime	2	2: Sometime	2	3: Often	3	0: Never	0	2: Sometime	2	2: Sometime	2	0: Never	0	1: Seldom	1	0: Never	0	0: Never	0	0: Never	0	1: Seldom	1	0: Never	0	1: Seldom	1	1: Seldom	1	1: Seldom	1	0: Never	0	1: Seldom	1	0: Never	0	0: Never	0	1: Seldom	1
149	/	NO	0	0: Never	0	0: Never	0	0: Never	0	0: Never	0	0: Never	0	0: Never	0	0: Never	0	0: Never	0	0: Never	0	0: Never	0	0: Never	0	0: Never	0	0: Never	0	0: Never	0	0: Never	0	0: Never	0	0: Never	0	0: Never	0	0: Never	0	0: Never	0	0: Never	0	0: Never	0	0: Never	0
150	/	NO	17	1: Seldom	1	0: Never	0	0: Never	0	1: Seldom	1	1: Seldom	1	0: Never	0	1: Seldom	1	1: Seldom	1	1: Seldom	1	1: Seldom	1	0: Never	0	1: Seldom	1	1: Seldom	1	0: Never	0	1: Seldom	1	1: Seldom	1	1: Seldom	1	1: Seldom	1	0: Never	0	1: Seldom	1	0: Never	0	1: Seldom	1	1: Seldom	1
151	/	NO	8	1: Seldom	1	0: Never	0	1: Seldom	1	0: Never	0	1: Seldom	1	0: Never	0	0: Never	0	0: Never	0	0: Never	0	0: Never	0	0: Never	0	1: Seldom	1	1: Seldom	1	0: Never	0	0: Never	0	1: Seldom	1	1: Seldom	1	0: Never	0	0: Never	0	0: Never	0	0: Never	0	0: Never	0	1: Seldom	1
152	/	NO	11	1: Seldom	1	0: Never	0	1: Seldom	1	0: Never	0	2: Sometime	2	0: Never	0	0: Never	0	0: Never	0	0: Never	0	0: Never	0	0: Never	0	1: Seldom	1	1: Seldom	1	1: Seldom	1	0: Never	0	0: Never	0	0: Never	0	2: Sometime	2	0: Never	0	0: Never	0	0: Never	0	0: Never	0	2: Sometime	2
153	/	NO	12	2: Sometime	2	0: Never	0	2: Sometime	2	0: Never	0	1: Seldom	1	0: Never	0	1: Seldom	1	1: Seldom	1	0: Never	0	0: Never	0	0: Never	0	1: Seldom	1	1: Seldom	1	1: Seldom	1	0: Never	0	0: Never	0	0: Never	0	0: Never	0	0: Never	0	1: Seldom	1	0: Never	0	0: Never	0	1: Seldom	1
154	/	NO	17	2: Sometime	2	1: Seldom	1	1: Seldom	1	1: Seldom	1	2: Sometime	2	0: Never	0	0: Never	0	0: Never	0	0: Never	0	0: Never	0	1: Seldom	1	0: Never	0	2: Sometime	2	0: Never	0	0: Never	0	0: Never	0	2: Sometime	2	2: Sometime	2	0: Never	0	1: Seldom	1	0: Never	0	1: Seldom	1	1: Seldom	1
155	/	NO	14	0: Never	0	2: Sometime	2	0: Never	0	0: Never	0	2: Sometime	2	0: Never	0	0: Never	0	1: Seldom	1	0: Never	0	1: Seldom	1	0: Never	0	1: Seldom	1	1: Seldom	1	1: Seldom	1	0: Never	0	0: Never	0	1: Seldom	1	1: Seldom	1	0: Never	0	0: Never	0	0: Never	0	0: Never	0	1: Seldom	1
156	/	NO	6	0: Never	0	0: Never	0	1: Seldom	1	0: Never	0	1: Seldom	1	0: Never	0	0: Never	0	0: Never	0	0: Never	0	0: Never	0	0: Never	0	0: Never	0	0: Never	0	1: Seldom	1	0: Never	0	0: Never	0	0: Never	0	0: Never	0	0: Never	0	0: Never	0	0: Never	0	1: Seldom	1	2: Sometime	2
157	/	NO	5	1: Seldom	1	0: Never	0	0: Never	0	0: Never	0	0: Never	0	0: Never	0	1: Seldom	1	1: Seldom	1	0: Never	0	0: Never	0	0: Never	0	0: Never	0	0: Never	0	0: Never	0	0: Never	0	0: Never	0	0: Never	0	1: Seldom	1	0: Never	0	0: Never	0	0: Never	0	0: Never	0	1: Seldom	1
158	/	NO	4	2: Sometime	2	0: Never	0	0: Never	0	0: Never	0	0: Never	0	0: Never	0	0: Never	0	0: Never	0	0: Never	0	0: Never	0	0: Never	0	0: Never	0	0: Never	0	0: Never	0	0: Never	0	0: Never	0	0: Never	0	0: Never	0	0: Never	0	0: Never	0	0: Never	0	0: Never	0	2: Sometime	2
159	/	NO	0	0: Never	0	0: Never	0	0: Never	0	0: Never	0	0: Never	0	0: Never	0	0: Never	0	0: Never	0	0: Never	0	0: Never	0	0: Never	0	0: Never	0	0: Never	0	0: Never	0	0: Never	0	0: Never	0	0: Never	0	0: Never	0	0: Never	0	0: Never	0	0: Never	0	0: Never	0	0: Never	0
160	/	NO	15	2: Sometime	2	1: Seldom	1	0: Never	0	0: Never	0	0: Never	0	0: Never	0	0: Never	0	0: Never	0	1: Seldom	1	1: Seldom	1	0: Never	0	2: Sometime	2	0: Never	0	0: Never	0	0: Never	0	0: Never	0	0: Never	0	2: Sometime	2	0: Never	0	2: Sometime	2	0: Never	0	2: Sometime	2	2: Sometime	2
161	NO		0	0: Never	0	0: Never	0	0: Never	0	0: Never	0	0: Never	0	0: Never	0	0: Never	0	0: Never	0	0: Never	0	0: Never	0	0: Never	0	0: Never	0	0: Never	0	0: Never	0	0: Never	0	0: Never	0	0: Never	0	0: Never	0	0: Never	0	0: Never	0	0: Never	0	0: Never	0	0: Never	0
162	NO		0	0: Never	0	0: Never	0	0: Never	0	0: Never	0	0: Never	0	0: Never	0	0: Never	0	0: Never	0	0: Never	0	0: Never	0	0: Never	0	0: Never	0	0: Never	0	0: Never	0	0: Never	0	0: Never	0	0: Never	0	0: Never	0	0: Never	0	0: Never	0	0: Never	0	0: Never	0	0: Never	0
163	NO		0	0: Never	0	0: Never	0	0: Never	0	0: Never	0	0: Never	0	0: Never	0	0: Never	0	0: Never	0	0: Never	0	0: Never	0	0: Never	0	0: Never	0	0: Never	0	0: Never	0	0: Never	0	0: Never	0	0: Never	0	0: Never	0	0: Never	0	0: Never	0	0: Never	0	0: Never	0	0: Never	0
164	NO		0	0: Never	0	0: Never	0	0: Never	0	0: Never	0	0: Never	0	0: Never	0	0: Never	0	0: Never	0	0: Never	0	0: Never	0	0: Never	0	0: Never	0	0: Never	0	0: Never	0	0: Never	0	0: Never	0	0: Never	0	0: Never	0	0: Never	0	0: Never	0	0: Never	0	0: Never	0	0: Never	0
165	/		2	0: Never	0	0: Never	0	0: Never	0	0: Never	0	0: Never	0	0: Never	0	1: Seldom	1	0: Never	0	0: Never	0	0: Never	0	0: Never	0	0: Never	0	0: Never	0	0: Never	0	0: Never	0	0: Never	0	0: Never	0	0: Never	0	0: Never	0	0: Never	0	0: Never	0	0: Never	0	1: Seldom	1
166	/	NO	14	0: Never	0	0: Never	0	1: Seldom	1	2: Sometime	2	1: Seldom	1	0: Never	0	0: Never	0	1: Seldom	1	0: Never	0	0: Never	0	0: Never	0	1: Seldom	1	2: Sometime	2	0: Never	0	0: Never	0	1: Seldom	1	1: Seldom	1	0: Never	0	0: Never	0	0: Never	0	2: Sometime	2	0: Never	0	2: Sometime	2
167	/	NO	7	1: Seldom	1	0: Never	0	1: Seldom	1	0: Never	0	0: Never	0	0: Never	0	0: Never	0	1: Seldom	1	0: Never	0	0: Never	0	0: Never	0	1: Seldom	1	0: Never	0	0: Never	0	0: Never	0	1: Seldom	1	1: Seldom	1	0: Never	0	0: Never	0	0: Never	0	0: Never	0	0: Never	0	1: Seldom	1
168	/	NO	4	0: Never	0	0: Never	0	0: Never	0	0: Never	0	0: Never	0	0: Never	0	0: Never	0	0: Never	0	0: Never	0	1: Seldom	1	0: Never	0	0: Never	0	0: Never	0	0: Never	0	1: Seldom	1	1: Seldom	1	0: Never	0	0: Never	0	0: Never	0	0: Never	0	0: Never	0	0: Never	0	1: Seldom	1
169	/	NO	5	0: Never	0	0: Never	0	0: Never	0	0: Never	0	0: Never	0	0: Never	0	0: Never	0	0: Never	0	0: Never	0	0: Never	0	0: Never	0	3: Often	3	0: Never	0	0: Never	0	0: Never	0	0: Never	0	0: Never	0	2: Sometime	2	0: Never	0	0: Never	0	0: Never	0	0: Never	0	0: Never	0
170	/	NO	0	0: Never	0	0: Never	0	0: Never	0	0: Never	0	0: Never	0	0: Never	0	0: Never	0	0: Never	0	0: Never	0	0: Never	0	0: Never	0	0: Never	0	0: Never	0	0: Never	0	0: Never	0	0: Never	0	0: Never	0	0: Never	0	0: Never	0	0: Never	0	0: Never	0	0: Never	0	0: Never	0
Cancelled	/	NO	17	1: Seldom	1	0: Never	0	1: Seldom	1	3: Often	3	0: Never	0	0: Never	0	0: Never	0	1: Seldom	1	0: Never	0	2: Sometime	2	0: Never	0	2: Sometime	2	1: Seldom	1	0: Never	0	1: Seldom	1	0: Never	0	0: Never	0	0: Never	0	0: Never	0	0: Never	0	2: Sometime	2	2: Sometime	2	1: Seldom	1
Cancelled	/	NO	63	2: Sometime	2	4: Always	4	4: Always	4	0: Never	0	4: Always	4	4: Always	4	1: Seldom	1	4: Always	4	4: Always	4	2: Sometime	2	1: Seldom	1	4: Always	4	4: Always	4	1: Seldom	1	3: Often	3	4: Always	4	4: Always	4	3: Often	3	0: Never	0	2: Sometime	2	4: Always	4	0: Never	0	2: Sometime	2
作废	NO		0	0: Never	0	0: Never	0	0: Never	0	0: Never	0	0: Never	0	0: Never	0	0: Never	0	0: Never	0	0: Never	0	0: Never	0	0: Never	0	0: Never	0	0: Never	0	0: Never	0	0: Never	0	0: Never	0	0: Never	0	0: Never	0	0: Never	0	0: Never	0	0: Never	0	0: Never	0	0: Never	0
作废	NO		0	0: Never	0	0: Never	0	0: Never	0	0: Never	0	0: Never	0	0: Never	0	0: Never	0	0: Never	0	0: Never	0	0: Never	0	0: Never	0	0: Never	0	0: Never	0	0: Never	0	0: Never	0	0: Never	0	0: Never	0	0: Never	0	0: Never	0	0: Never	0	0: Never	0	0: Never	0	0: Never	0
1	/	NO	2	1: Seldom	1	0: Never	0	0: Never	0	0: Never	0	0: Never	0	0: Never	0	0: Never	0	0: Never	0	0: Never	0	0: Never	0	0: Never	0	0: Never	0	0: Never	0	0: Never	0	1: Seldom	1	0: Never	0	0: Never	0	0: Never	0	0: Never	0	0: Never	0	0: Never	0	0: Never	0	0: Never	0
2	/	NO	7	1: Seldom	1	0: Never	0	0: Never	0	0: Never	0	1: Seldom	1	0: Never	0	0: Never	0	0: Never	0	0: Never	0	0: Never	0	1: Seldom	1	0: Never	0	0: Never	0	0: Never	0	1: Seldom	1	1: Seldom	1	0: Never	0	0: Never	0	0: Never	0	0: Never	0	0: Never	0	1: Seldom	1	1: Seldom	1
3	/	NO	21	1: Seldom	1	0: Never	0	1: Seldom	1	0: Never	0	1: Seldom	1	0: Never	0	0: Never	0	1: Seldom	1	1: Seldom	1	1: Seldom	1	0: Never	0	1: Seldom	1	1: Seldom	1	1: Seldom	1	1: Seldom	1	1: Seldom	1	1: Seldom	1	2: Sometime	2	1: Seldom	1	2: Sometime	2	2: Sometime	2	1: Seldom	1	1: Seldom	1
4	/	YES	8	0: Never	0	0: Never	0	0: Never	0	0: Never	0	1: Seldom	1	0: Never	0	0: Never	0	1: Seldom	1	1: Seldom	1	0: Never	0	0: Never	0	1: Seldom	1	0: Never	0	0: Never	0	1: Seldom	1	0: Never	0	1: Seldom	1	0: Never	0	0: Never	0	0: Never	0	1: Seldom	1	1: Seldom	1	0: Never	0
5	/	NO	13	2: Sometime	2	1: Seldom	1	1: Seldom	1	0: Never	0	0: Never	0	0: Never	0	0: Never	0	1: Seldom	1	0: Never	0	1: Seldom	1	2: Sometime	2	0: Never	0	1: Seldom	1	1: Seldom	1	0: Never	0	0: Never	0	0: Never	0	0: Never	0	1: Seldom	1	0: Never	0	0: Never	0	2: Sometime	2	0: Never	0
6	/	NO	6	2: Sometime	2	0: Never	0	0: Never	0	0: Never	0	1: Seldom	1	0: Never	0	0: Never	0	0: Never	0	0: Never	0	1: Seldom	1	0: Never	0	0: Never	0	0: Never	0	0: Never	0	1: Seldom	1	0: Never	0	0: Never	0	1: Seldom	1	0: Never	0	0: Never	0	0: Never	0	0: Never	0	0: Never	0
7	/	NO	6	1: Seldom	1	1: Seldom	1	0: Never	0	0: Never	0	0: Never	0	0: Never	0	0: Never	0	0: Never	0	0: Never	0	0: Never	0	0: Never	0	2: Sometime	2	1: Seldom	1	0: Never	0	0: Never	0	0: Never	0	0: Never	0	0: Never	0	0: Never	0	0: Never	0	0: Never	0	0: Never	0	1: Seldom	1
8	/	NO	8	1: Seldom	1	1: Seldom	1	0: Never	0	0: Never	0	0: Never	0	0: Never	0	0: Never	0	0: Never	0	1: Seldom	1	1: Seldom	1	0: Never	0	0: Never	0	1: Seldom	1	0: Never	0	1: Seldom	1	0: Never	0	1: Seldom	1	0: Never	0	0: Never	0	0: Never	0	0: Never	0	0: Never	0	1: Seldom	1
9	/	NO	2	1: Seldom	1	0: Never	0	0: Never	0	0: Never	0	0: Never	0	0: Never	0	0: Never	0	0: Never	0	0: Never	0	0: Never	0	0: Never	0	1: Seldom	1	0: Never	0	0: Never	0	0: Never	0	0: Never	0	0: Never	0	0: Never	0	0: Never	0	0: Never	0	0: Never	0	0: Never	0	0: Never	0
10	/	NO	6	1: Seldom	1	0: Never	0	0: Never	0	1: Seldom	1	0: Never	0	0: Never	0	0: Never	0	0: Never	0	0: Never	0	0: Never	0	0: Never	0	1: Seldom	1	0: Never	0	1: Seldom	1	0: Never	0	0: Never	0	0: Never	0	0: Never	0	0: Never	0	1: Seldom	1	0: Never	0	0: Never	0	1: Seldom	1
11	/		18	1: Seldom	1	1: Seldom	1	2: Sometime	2	2: Sometime	2	0: Never	0	0: Never	0	0: Never	0	1: Seldom	1	0: Never	0	0: Never	0	0: Never	0	1: Seldom	1	1: Seldom	1	2: Sometime	2	1: Seldom	1	1: Seldom	1	1: Seldom	1	1: Seldom	1	0: Never	0	0: Never	0	0: Never	0	1: Seldom	1	1: Seldom	1
12	/	NO	8	1: Seldom	1	0: Never	0	1: Seldom	1	0: Never	0	0: Never	0	0: Never	0	0: Never	0	1: Seldom	1	0: Never	0	1: Seldom	1	0: Never	0	1: Seldom	1	1: Seldom	1	0: Never	0	0: Never	0	0: Never	0	0: Never	0	0: Never	0	0: Never	0	0: Never	0	0: Never	0	1: Seldom	1	1: Seldom	1
13	/	NO	11	0: Never	0	0: Never	0	2: Sometime	2	0: Never	0	0: Never	0	0: Never	0	0: Never	0	0: Never	0	0: Never	0	0: Never	0	1: Seldom	1	1: Seldom	1	0: Never	0	3: Often	3	0: Never	0	0: Never	0	1: Seldom	1	0: Never	0	0: Never	0	0: Never	0	1: Seldom	1	1: Seldom	1	1: Seldom	1
14	/	NO	14	2: Sometime	2	1: Seldom	1	1: Seldom	1	0: Never	0	0: Never	0	0: Never	0	0: Never	0	1: Seldom	1	0: Never	0	2: Sometime	2	0: Never	0	0: Never	0	1: Seldom	1	0: Never	0	0: Never	0	0: Never	0	1: Seldom	1	1: Seldom	1	0: Never	0	1: Seldom	1	0: Never	0	1: Seldom	1	1: Seldom	1
15	/	NO	7	1: Seldom	1	0: Never	0	0: Never	0	0: Never	0	0: Never	0	0: Never	0	0: Never	0	0: Never	0	1: Seldom	1	0: Never	0	1: Seldom	1	0: Never	0	0: Never	0	0: Never	0	0: Never	0	0: Never	0	1: Seldom	1	0: Never	0	0: Never	0	2: Sometime	2	0: Never	0	0: Never	0	1: Seldom	1
16	/	NO	11	0: Never	0	0: Never	0	0: Never	0	0: Never	0	1: Seldom	1	0: Never	0	0: Never	0	2: Sometime	2	1: Seldom	1	0: Never	0	0: Never	0	2: Sometime	2	0: Never	0	2: Sometime	2	0: Never	0	0: Never	0	1: Seldom	1	1: Seldom	1	1: Seldom	1	0: Never	0	0: Never	0	0: Never	0	0: Never	0
17	/	NO	9	1: Seldom	1	0: Never	0	0: Never	0	1: Seldom	1	0: Never	0	0: Never	0	0: Never	0	2: Sometime	2	0: Never	0	0: Never	0	0: Never	0	0: Never	0	0: Never	0	1: Seldom	1	0: Never	0	0: Never	0	1: Seldom	1	1: Seldom	1	1: Seldom	1	1: Seldom	1	0: Never	0	0: Never	0	0: Never	0
18	/	NO	12	2: Sometime	2	0: Never	0	1: Seldom	1	0: Never	0	1: Seldom	1	0: Never	0	0: Never	0	0: Never	0	1: Seldom	1	1: Seldom	1	0: Never	0	1: Seldom	1	0: Never	0	1: Seldom	1	0: Never	0	0: Never	0	1: Seldom	1	0: Never	0	0: Never	0	2: Sometime	2	0: Never	0	0: Never	0	1: Seldom	1
19	/	NO	9	0: Never	0	0: Never	0	0: Never	0	1: Seldom	1	0: Never	0	0: Never	0	0: Never	0	0: Never	0	0: Never	0	1: Seldom	1	0: Never	0	1: Seldom	1	1: Seldom	1	0: Never	0	0: Never	0	1: Seldom	1	1: Seldom	1	0: Never	0	0: Never	0	0: Never	0	2: Sometime	2	0: Never	0	1: Seldom	1
20	/	NO	14	1: Seldom	1	2: Sometime	2	0: Never	0	2: Sometime	2	1: Seldom	1	0: Never	0	0: Never	0	0: Never	0	0: Never	0	1: Seldom	1	0: Never	0	1: Seldom	1	0: Never	0	3: Often	3	0: Never	0	0: Never	0	0: Never	0	1: Seldom	1	0: Never	0	0: Never	0	0: Never	0	1: Seldom	1	1: Seldom	1
21	/	NO	8	0: Never	0	0: Never	0	1: Seldom	1	0: Never	0	0: Never	0	0: Never	0	1: Seldom	1	1: Seldom	1	1: Seldom	1	0: Never	0	0: Never	0	1: Seldom	1	0: Never	0	1: Seldom	1	1: Seldom	1	0: Never	0	1: Seldom	1	0: Never	0	0: Never	0	0: Never	0	0: Never	0	0: Never	0	0: Never	0
22	/	NO	19	2: Sometime	2	1: Seldom	1	2: Sometime	2	1: Seldom	1	1: Seldom	1	0: Never	0	0: Never	0	1: Seldom	1	1: Seldom	1	0: Never	0	0: Never	0	1: Seldom	1	1: Seldom	1	1: Seldom	1	0: Never	0	1: Seldom	1	1: Seldom	1	1: Seldom	1	0: Never	0	0: Never	0	0: Never	0	2: Sometime	2	2: Sometime	2
23	/	NO	5	0: Never	0	0: Never	0	0: Never	0	0: Never	0	0: Never	0	0: Never	0	0: Never	0	0: Never	0	0: Never	0	2: Sometime	2	0: Never	0	0: Never	0	0: Never	0	0: Never	0	0: Never	0	0: Never	0	0: Never	0	2: Sometime	2	0: Never	0	0: Never	0	0: Never	0	0: Never	0	1: Seldom	1
24	/	NO	2	1: Seldom	1	0: Never	0	0: Never	0	0: Never	0	0: Never	0	0: Never	0	0: Never	0	0: Never	0	0: Never	0	0: Never	0	0: Never	0	1: Seldom	1	0: Never	0	0: Never	0	0: Never	0	0: Never	0	0: Never	0	0: Never	0	0: Never	0	0: Never	0	0: Never	0	0: Never	0	0: Never	0
25	/	NO	12	0: Never	0	1: Seldom	1	1: Seldom	1	2: Sometime	2	1: Seldom	1	0: Never	0	0: Never	0	0: Never	0	0: Never	0	0: Never	0	0: Never	0	1: Seldom	1	1: Seldom	1	0: Never	0	1: Seldom	1	0: Never	0	1: Seldom	1	1: Seldom	1	0: Never	0	0: Never	0	0: Never	0	1: Seldom	1	0: Never	0
26			0	0: Never	0	0: Never	0	0: Never	0	0: Never	0	0: Never	0	0: Never	0	0: Never	0	0: Never	0	0: Never	0	0: Never	0	0: Never	0	0: Never	0	0: Never	0	0: Never	0	0: Never	0	0: Never	0	0: Never	0	0: Never	0	0: Never	0	0: Never	0	0: Never	0	0: Never	0	0: Never	0
27	/	NO	30	2: Sometime	2	2: Sometime	2	2: Sometime	2	0: Never	0	0: Never	0	0: Never	0	2: Sometime	2	2: Sometime	2	2: Sometime	2	1: Seldom	1	0: Never	0	3: Often	3	2: Sometime	2	1: Seldom	1	1: Seldom	1	1: Seldom	1	2: Sometime	2	2: Sometime	2	0: Never	0	0: Never	0	1: Seldom	1	2: Sometime	2	1: Seldom	1
28			0	0: Never	0	0: Never	0	0: Never	0	0: Never	0	0: Never	0	0: Never	0	0: Never	0	0: Never	0	0: Never	0	0: Never	0	0: Never	0	0: Never	0	0: Never	0	0: Never	0	0: Never	0	0: Never	0	0: Never	0	0: Never	0	0: Never	0	0: Never	0	0: Never	0	0: Never	0	0: Never	0
29			0	0: Never	0	0: Never	0	0: Never	0	0: Never	0	0: Never	0	0: Never	0	0: Never	0	0: Never	0	0: Never	0	0: Never	0	0: Never	0	0: Never	0	0: Never	0	0: Never	0	0: Never	0	0: Never	0	0: Never	0	0: Never	0	0: Never	0	0: Never	0	0: Never	0	0: Never	0	0: Never	0
30			0	0: Never	0	0: Never	0	0: Never	0	0: Never	0	0: Never	0	0: Never	0	0: Never	0	0: Never	0	0: Never	0	0: Never	0	0: Never	0	0: Never	0	0: Never	0	0: Never	0	0: Never	0	0: Never	0	0: Never	0	0: Never	0	0: Never	0	0: Never	0	0: Never	0	0: Never	0	0: Never	0
31			0	0: Never	0	0: Never	0	0: Never	0	0: Never	0	0: Never	0	0: Never	0	0: Never	0	0: Never	0	0: Never	0	0: Never	0	0: Never	0	0: Never	0	0: Never	0	0: Never	0	0: Never	0	0: Never	0	0: Never	0	0: Never	0	0: Never	0	0: Never	0	0: Never	0	0: Never	0	0: Never	0
32	/	NO	49	4: Always	4	3: Often	3	1: Seldom	1	0: Never	0	2: Sometime	2	0: Never	0	4: Always	4	4: Always	4	2: Sometime	2	2: Sometime	2	1: Seldom	1	4: Always	4	2: Sometime	2	1: Seldom	1	2: Sometime	2	2: Sometime	2	2: Sometime	2	3: Often	3	0: Never	0	2: Sometime	2	2: Sometime	2	2: Sometime	2	4: Always	4
33	/	NO	41	3: Often	3	3: Often	3	2: Sometime	2	0: Never	0	0: Never	0	0: Never	0	0: Never	0	3: Often	3	3: Often	3	1: Seldom	1	0: Never	0	2: Sometime	2	2: Sometime	2	0: Never	0	3: Often	3	2: Sometime	2	3: Often	3	3: Often	3	0: Never	0	1: Seldom	1	0: Never	0	1: Seldom	1	2: Sometime	2
34	/	NO	56	2: Sometime	2	3: Often	3	2: Sometime	2	3: Often	3	3: Often	3	1: Seldom	1	2: Sometime	2	3: Often	3	2: Sometime	2	3: Often	3	2: Sometime	2	3: Often	3	3: Often	3	2: Sometime	2	2: Sometime	2	3: Often	3	3: Often	3	3: Often	3	1: Seldom	1	2: Sometime	2	2: Sometime	2	2: Sometime	2	3: Often	3
35	/	NO	23	0: Never	0	2: Sometime	2	2: Sometime	2	1: Seldom	1	1: Seldom	1	0: Never	0	1: Seldom	1	1: Seldom	1	2: Sometime	2	1: Seldom	1	0: Never	0	1: Seldom	1	1: Seldom	1	1: Seldom	1	0: Never	0	0: Never	0	1: Seldom	1	2: Sometime	2	0: Never	0	0: Never	0	1: Seldom	1	1: Seldom	1	2: Sometime	2
36	/	NO	55	4: Always	4	4: Always	4	3: Often	3	1: Seldom	2	4: Always	4	1: Seldom	1	1: Seldom	1	4: Always	4	4: Always	4	1: Seldom	1	0: Never	0	2: Sometime	2	2: Sometime	2	2: Sometime	2	4: Always	4	2: Sometime	2	3: Often	3	4: Always	4	0: Never	0	1: Seldom	1	1: Seldom	1	4: Always	4	2: Sometime	2
37	/	NO	35	2: Sometime	3	3: Often	3	2: Sometime	2	0: Never	0	0: Never	0	0: Never	0	1: Seldom	1	1: Seldom	1	2: Sometime	2	2: Sometime	2	0: Never	0	3: Often	3	1: Seldom	1	3: Often	3	1: Seldom	1	1: Seldom	1	1: Seldom	1	2: Sometime	2	0: Never	0	1: Seldom	1	1: Seldom	1	3: Often	3	2: Sometime	2
38	/	NO	46	4: Always	4	4: Always	4	1: Seldom	1	0: Never	0	0: Never	0	0: Never	0	0: Never	0	3: Often	3	4: Always	4	2: Sometime	2	0: Never	0	0: Never	0	3: Often	3	3: Often	3	0: Never	0	0: Never	0	4: Always	4	4: Always	4	0: Never	0	2: Sometime	2	0: Never	0	2: Sometime	2	4: Always	4
39	/	NO	42	3: Often	3	3: Often	3	0: Never	0	0: Never	0	2: Sometime	2	2: Sometime	2	1: Seldom	1	2: Sometime	2	3: Often	3	1: Seldom	1	2: Sometime	2	2: Sometime	2	2: Sometime	2	0: Never	0	0: Never	0	0: Never	0	2: Sometime	2	3: Often	3	3: Often	3	1: Seldom	1	2: Sometime	2	2: Sometime	2	3: Often	3
40	/	NO	32	2: Sometime	2	4: Always	4	2: Sometime	2	0: Never	0	0: Never	0	1: Seldom	1	0: Never	0	3: Often	3	2: Sometime	2	0: Never	0	0: Never	0	0: Never	0	0: Never	0	0: Never	0	0: Never	0	2: Sometime	2	3: Often	3	3: Often	3	1: Seldom	1	1: Seldom	1	0: Never	0	4: Always	4	4: Always	4
41			0	0: Never	0	0: Never	0	0: Never	0	0: Never	0	0: Never	0	0: Never	0	0: Never	0	0: Never	0	0: Never	0	0: Never	0	0: Never	0	0: Never	0	0: Never	0	0: Never	0	0: Never	0	0: Never	0	0: Never	0	0: Never	0	0: Never	0	0: Never	0	0: Never	0	0: Never	0	0: Never	0
42			0	0: Never	0	0: Never	0	0: Never	0	0: Never	0	0: Never	0	0: Never	0	0: Never	0	0: Never	0	0: Never	0	0: Never	0	0: Never	0	0: Never	0	0: Never	0	0: Never	0	0: Never	0	0: Never	0	0: Never	0	0: Never	0	0: Never	0	0: Never	0	0: Never	0	0: Never	0	0: Never	0
43			0	0: Never	0	0: Never	0	0: Never	0	0: Never	0	0: Never	0	0: Never	0	0: Never	0	0: Never	0	0: Never	0	0: Never	0	0: Never	0	0: Never	0	0: Never	0	0: Never	0	0: Never	0	0: Never	0	0: Never	0	0: Never	0	0: Never	0	0: Never	0	0: Never	0	0: Never	0	0: Never	0
44			0	0: Never	0	0: Never	0	0: Never	0	0: Never	0	0: Never	0	0: Never	0	0: Never	0	0: Never	0	0: Never	0	0: Never	0	0: Never	0	0: Never	0	0: Never	0	0: Never	0	0: Never	0	0: Never	0	0: Never	0	0: Never	0	0: Never	0	0: Never	0	0: Never	0	0: Never	0	0: Never	0
45			0	0: Never	0	0: Never	0	0: Never	0	0: Never	0	0: Never	0	0: Never	0	0: Never	0	0: Never	0	0: Never	0	0: Never	0	0: Never	0	0: Never	0	0: Never	0	0: Never	0	0: Never	0	0: Never	0	0: Never	0	0: Never	0	0: Never	0	0: Never	0	0: Never	0	0: Never	0	0: Never	0
46			0	0: Never	0	0: Never	0	0: Never	0	0: Never	0	0: Never	0	0: Never	0	0: Never	0	0: Never	0	0: Never	0	0: Never	0	0: Never	0	0: Never	0	0: Never	0	0: Never	0	0: Never	0	0: Never	0	0: Never	0	0: Never	0	0: Never	0	0: Never	0	0: Never	0	0: Never	0	0: Never	0
47			0	0: Never	0	0: Never	0	0: Never	0	0: Never	0	0: Never	0	0: Never	0	0: Never	0	0: Never	0	0: Never	0	0: Never	0	0: Never	0	0: Never	0	0: Never	0	0: Never	0	0: Never	0	0: Never	0	0: Never	0	0: Never	0	0: Never	0	0: Never	0	0: Never	0	0: Never	0	0: Never	0
48			0	0: Never	0	0: Never	0	0: Never	0	0: Never	0	0: Never	0	0: Never	0	0: Never	0	0: Never	0	0: Never	0	0: Never	0	0: Never	0	0: Never	0	0: Never	0	0: Never	0	0: Never	0	0: Never	0	0: Never	0	0: Never	0	0: Never	0	0: Never	0	0: Never	0	0: Never	0	0: Never	0
49			0	0: Never	0	0: Never	0	0: Never	0	0: Never	0	0: Never	0	0: Never	0	0: Never	0	0: Never	0	0: Never	0	0: Never	0	0: Never	0	0: Never	0	0: Never	0	0: Never	0	0: Never	0	0: Never	0	0: Never	0	0: Never	0	0: Never	0	0: Never	0	0: Never	0	0: Never	0	0: Never	0
50			0	0: Never	0	0: Never	0	0: Never	0	0: Never	0	0: Never	0	0: Never	0	0: Never	0	0: Never	0	0: Never	0	0: Never	0	0: Never	0	0: Never	0	0: Never	0	0: Never	0	0: Never	0	0: Never	0	0: Never	0	0: Never	0	0: Never	0	0: Never	0	0: Never	0	0: Never	0	0: Never	0
51			0	0: Never	0	0: Never	0	0: Never	0	0: Never	0	0: Never	0	0: Never	0	0: Never	0	0: Never	0	0: Never	0	0: Never	0	0: Never	0	0: Never	0	0: Never	0	0: Never	0	0: Never	0	0: Never	0	0: Never	0	0: Never	0	0: Never	0	0: Never	0	0: Never	0	0: Never	0	0: Never	0
52			0	0: Never	0	0: Never	0	0: Never	0	0: Never	0	0: Never	0	0: Never	0	0: Never	0	0: Never	0	0: Never	0	0: Never	0	0: Never	0	0: Never	0	0: Never	0	0: Never	0	0: Never	0	0: Never	0	0: Never	0	0: Never	0	0: Never	0	0: Never	0	0: Never	0	0: Never	0	0: Never	0
53			0	0: Never	0	0: Never	0	0: Never	0	0: Never	0	0: Never	0	0: Never	0	0: Never	0	0: Never	0	0: Never	0	0: Never	0	0: Never	0	0: Never	0	0: Never	0	0: Never	0	0: Never	0	0: Never	0	0: Never	0	0: Never	0	0: Never	0	0: Never	0	0: Never	0	0: Never	0	0: Never	0
54			0	0: Never	0	0: Never	0	0: Never	0	0: Never	0	0: Never	0	0: Never	0	0: Never	0	0: Never	0	0: Never	0	0: Never	0	0: Never	0	0: Never	0	0: Never	0	0: Never	0	0: Never	0	0: Never	0	0: Never	0	0: Never	0	0: Never	0	0: Never	0	0: Never	0	0: Never	0	0: Never	0
55	/	NO	55	4: Always	4	4: Always	4	4: Always	4	0: Never	0	0: Never	0	1: Seldom	1	1: Seldom	1	3: Often	3	4: Always	4	4: Always	4	2: Sometime	2	3: Often	3	2: Sometime	2	3: Often	3	2: Sometime	2	2: Sometime	2	4: Always	4	3: Often	3	2: Sometime	2	0: Never	0	1: Seldom	1	2: Sometime	2	1: Seldom	1
56	/	NO	57	3: Often	3	4: Always	4	3: Often	3	2: Sometime	2	2: Sometime	2	2: Sometime	2	4: Always	4	3: Often	3	3: Often	3	2: Sometime	2	1: Seldom	1	2: Sometime	2	2: Sometime	2	2: Sometime	2	3: Often	3	2: Sometime	2	3: Often	3	3: Often	3	1: Seldom	1	3: Often	3	0: Never	0	1: Seldom	1	2: Sometime	2
57	/	NO	25	3: Often	3	4: Always	4	2: Sometime	2	0: Never	0	2: Sometime	2	0: Never	0	0: Never	0	0: Never	0	3: Often	3	2: Sometime	2	0: Never	0	4: Always	4	1: Seldom	1	0: Never	0	0: Never	0	1: Seldom	1	1: Seldom	1	0: Never	0	0: Never	0	0: Never	0	0: Never	0	0: Never	0	2: Sometime	2
58	/	NO	33	2: Sometime	2	2: Sometime	2	2: Sometime	2	0: Never	0	1: Seldom	1	0: Never	0	0: Never	0	3: Often	3	2: Sometime	2	1: Seldom	1	0: Never	0	2: Sometime	2	3: Often	3	4: Always	4	0: Never	0	1: Seldom	1	2: Sometime	2	2: Sometime	2	0: Never	0	1: Seldom	1	1: Seldom	1	1: Seldom	1	3: Often	3
59	/	NO	40	2: Sometime	2	4: Always	4	1: Seldom	1	0: Never	0	4: Always	4	0: Never	0	0: Never	0	2: Sometime	2	2: Sometime	2	1: Seldom	1	1: Seldom	1	3: Often	3	1: Seldom	1	3: Often	3	3: Often	3	1: Seldom	1	1: Seldom	1	3: Often	3	0: Never	0	1: Seldom	1	1: Seldom	1	2: Sometime	2	1: Seldom	1
60	/	NO	70	4: Always	4	4: Always	4	4: Always	4	4: Always	4	2: Sometime	2	1: Seldom	1	0: Never	0	4: Always	4	4: Always	4	3: Often	3	1: Seldom	1	4: Always	4	2: Sometime	2	3: Often	3	3: Often	3	3: Often	3	4: Always	4	4: Always	4	3: Often	3	2: Sometime	2	1: Seldom	1	4: Always	4	3: Often	3
61	/	NO	47	4: Always	4	3: Often	3	2: Sometime	2	0: Never	0	2: Sometime	2	0: Never	0	4: Always	4	3: Often	3	3: Often	3	3: Often	3	1: Seldom	1	2: Sometime	2	3: Often	3	2: Sometime	2	2: Sometime	2	2: Sometime	2	2: Sometime	2	3: Often	3	0: Never	0	0: Never	0	3: Often	3	0: Never	0	3: Often	3
62	/	NO	29	1: Seldom	1	4: Always	4	0: Never	0	0: Never	0	0: Never	0	0: Never	0	1: Seldom	1	3: Often	3	3: Often	3	1: Seldom	1	0: Never	0	2: Sometime	2	1: Seldom	1	1: Seldom	1	2: Sometime	2	1: Seldom	1	1: Seldom	1	0: Never	0	0: Never	0	1: Seldom	1	1: Seldom	1	3: Often	3	3: Often	3
63	/	NO	65	2: Sometime	2	3: Often	3	3: Often	3	4: Always	4	4: Always	4	0: Never	0	3: Often	3	3: Often	3	4: Always	4	4: Always	4	2: Sometime	2	1: Seldom	1	3: Often	3	4: Always	4	2: Sometime	2	2: Sometime	2	2: Sometime	2	3: Often	3	2: Sometime	2	2: Sometime	2	2: Sometime	2	3: Often	3	4: Always	4
64	/	NO	83	4: Always	4	4: Always	4	4: Always	4	2: Sometime	2	4: Always	4	4: Always	4	4: Always	4	4: Always	4	4: Always	4	4: Always	4	2: Sometime	2	4: Always	4	4: Always	4	3: Often	3	4: Always	4	4: Always	4	4: Always	4	4: Always	4	0: Never	0	2: Sometime	2	3: Often	3	3: Often	3	4: Always	4
65	/	NO	37	4: Always	4	3: Often	3	2: Sometime	2	0: Never	0	0: Never	0	0: Never	0	0: Never	0	4: Always	4	4: Always	4	2: Sometime	2	0: Never	0	3: Often	3	1: Seldom	1	0: Never	0	0: Never	0	2: Sometime	2	4: Always	4	4: Always	4	0: Never	0	0: Never	0	0: Never	0	1: Seldom	1	1: Seldom	1
66			0	0: Never	0	0: Never	0	0: Never	0	0: Never	0	0: Never	0	0: Never	0	0: Never	0	0: Never	0	0: Never	0	0: Never	0	0: Never	0	0: Never	0	0: Never	0	0: Never	0	0: Never	0	0: Never	0	0: Never	0	0: Never	0	0: Never	0	0: Never	0	0: Never	0	0: Never	0	0: Never	0
67			0	0: Never	0	0: Never	0	0: Never	0	0: Never	0	0: Never	0	0: Never	0	0: Never	0	0: Never	0	0: Never	0	0: Never	0	0: Never	0	0: Never	0	0: Never	0	0: Never	0	0: Never	0	0: Never	0	0: Never	0	0: Never	0	0: Never	0	0: Never	0	0: Never	0	0: Never	0	0: Never	0
68			0	0: Never	0	0: Never	0	0: Never	0	0: Never	0	0: Never	0	0: Never	0	0: Never	0	0: Never	0	0: Never	0	0: Never	0	0: Never	0	0: Never	0	0: Never	0	0: Never	0	0: Never	0	0: Never	0	0: Never	0	0: Never	0	0: Never	0	0: Never	0	0: Never	0	0: Never	0	0: Never	0
69			0	0: Never	0	0: Never	0	0: Never	0	0: Never	0	0: Never	0	0: Never	0	0: Never	0	0: Never	0	0: Never	0	0: Never	0	0: Never	0	0: Never	0	0: Never	0	0: Never	0	0: Never	0	0: Never	0	0: Never	0	0: Never	0	0: Never	0	0: Never	0	0: Never	0	0: Never	0	0: Never	0
70			0	0: Never	0	0: Never	0	0: Never	0	0: Never	0	0: Never	0	0: Never	0	0: Never	0	0: Never	0	0: Never	0	0: Never	0	0: Never	0	0: Never	0	0: Never	0	0: Never	0	0: Never	0	0: Never	0	0: Never	0	0: Never	0	0: Never	0	0: Never	0	0: Never	0	0: Never	0	0: Never	0
71			0	0: Never	0	0: Never	0	0: Never	0	0: Never	0	0: Never	0	0: Never	0	0: Never	0	0: Never	0	0: Never	0	0: Never	0	0: Never	0	0: Never	0	0: Never	0	0: Never	0	0: Never	0	0: Never	0	0: Never	0	0: Never	0	0: Never	0	0: Never	0	0: Never	0	0: Never	0	0: Never	0
72			0	0: Never	0	0: Never	0	0: Never	0	0: Never	0	0: Never	0	0: Never	0	0: Never	0	0: Never	0	0: Never	0	0: Never	0	0: Never	0	0: Never	0	0: Never	0	0: Never	0	0: Never	0	0: Never	0	0: Never	0	0: Never	0	0: Never	0	0: Never	0	0: Never	0	0: Never	0	0: Never	0
73			0	0: Never	0	0: Never	0	0: Never	0	0: Never	0	0: Never	0	0: Never	0	0: Never	0	0: Never	0	0: Never	0	0: Never	0	0: Never	0	0: Never	0	0: Never	0	0: Never	0	0: Never	0	0: Never	0	0: Never	0	0: Never	0	0: Never	0	0: Never	0	0: Never	0	0: Never	0	0: Never	0
74			0	0: Never	0	0: Never	0	0: Never	0	0: Never	0	0: Never	0	0: Never	0	0: Never	0	0: Never	0	0: Never	0	0: Never	0	0: Never	0	0: Never	0	0: Never	0	0: Never	0	0: Never	0	0: Never	0	0: Never	0	0: Never	0	0: Never	0	0: Never	0	0: Never	0	0: Never	0	0: Never	0
75			0	0: Never	0	0: Never	0	0: Never	0	0: Never	0	0: Never	0	0: Never	0	0: Never	0	0: Never	0	0: Never	0	0: Never	0	0: Never	0	0: Never	0	0: Never	0	0: Never	0	0: Never	0	0: Never	0	0: Never	0	0: Never	0	0: Never	0	0: Never	0	0: Never	0	0: Never	0	0: Never	0
76			0	0: Never	0	0: Never	0	0: Never	0	0: Never	0	0: Never	0	0: Never	0	0: Never	0	0: Never	0	0: Never	0	0: Never	0	0: Never	0	0: Never	0	0: Never	0	0: Never	0	0: Never	0	0: Never	0	0: Never	0	0: Never	0	0: Never	0	0: Never	0	0: Never	0	0: Never	0	0: Never	0
77			0	0: Never	0	0: Never	0	0: Never	0	0: Never	0	0: Never	0	0: Never	0	0: Never	0	0: Never	0	0: Never	0	0: Never	0	0: Never	0	0: Never	0	0: Never	0	0: Never	0	0: Never	0	0: Never	0	0: Never	0	0: Never	0	0: Never	0	0: Never	0	0: Never	0	0: Never	0	0: Never	0
78			0	0: Never	0	0: Never	0	0: Never	0	0: Never	0	0: Never	0	0: Never	0	0: Never	0	0: Never	0	0: Never	0	0: Never	0	0: Never	0	0: Never	0	0: Never	0	0: Never	0	0: Never	0	0: Never	0	0: Never	0	0: Never	0	0: Never	0	0: Never	0	0: Never	0	0: Never	0	0: Never	0
79			0	0: Never	0	0: Never	0	0: Never	0	0: Never	0	0: Never	0	0: Never	0	0: Never	0	0: Never	0	0: Never	0	0: Never	0	0: Never	0	0: Never	0	0: Never	0	0: Never	0	0: Never	0	0: Never	0	0: Never	0	0: Never	0	0: Never	0	0: Never	0	0: Never	0	0: Never	0	0: Never	0
80			0	0: Never	0	0: Never	0	0: Never	0	0: Never	0	0: Never	0	0: Never	0	0: Never	0	0: Never	0	0: Never	0	0: Never	0	0: Never	0	0: Never	0	0: Never	0	0: Never	0	0: Never	0	0: Never	0	0: Never	0	0: Never	0	0: Never	0	0: Never	0	0: Never	0	0: Never	0	0: Never	0
81			0	0: Never	0	0: Never	0	0: Never	0	0: Never	0	0: Never	0	0: Never	0	0: Never	0	0: Never	0	0: Never	0	0: Never	0	0: Never	0	0: Never	0	0: Never	0	0: Never	0	0: Never	0	0: Never	0	0: Never	0	0: Never	0	0: Never	0	0: Never	0	0: Never	0	0: Never	0	0: Never	0
82			0	0: Never	0	0: Never	0	0: Never	0	0: Never	0	0: Never	0	0: Never	0	0: Never	0	0: Never	0	0: Never	0	0: Never	0	0: Never	0	0: Never	0	0: Never	0	0: Never	0	0: Never	0	0: Never	0	0: Never	0	0: Never	0	0: Never	0	0: Never	0	0: Never	0	0: Never	0	0: Never	0
83			0	0: Never	0	0: Never	0	0: Never	0	0: Never	0	0: Never	0	0: Never	0	0: Never	0	0: Never	0	0: Never	0	0: Never	0	0: Never	0	0: Never	0	0: Never	0	0: Never	0	0: Never	0	0: Never	0	0: Never	0	0: Never	0	0: Never	0	0: Never	0	0: Never	0	0: Never	0	0: Never	0
84			0	0: Never	0	0: Never	0	0: Never	0	0: Never	0	0: Never	0	0: Never	0	0: Never	0	0: Never	0	0: Never	0	0: Never	0	0: Never	0	0: Never	0	0: Never	0	0: Never	0	0: Never	0	0: Never	0	0: Never	0	0: Never	0	0: Never	0	0: Never	0	0: Never	0	0: Never	0	0: Never	0
85			0	0: Never	0	0: Never	0	0: Never	0	0: Never	0	0: Never	0	0: Never	0	0: Never	0	0: Never	0	0: Never	0	0: Never	0	0: Never	0	0: Never	0	0: Never	0	0: Never	0	0: Never	0	0: Never	0	0: Never	0	0: Never	0	0: Never	0	0: Never	0	0: Never	0	0: Never	0	0: Never	0
86			0	0: Never	0	0: Never	0	0: Never	0	0: Never	0	0: Never	0	0: Never	0	0: Never	0	0: Never	0	0: Never	0	0: Never	0	0: Never	0	0: Never	0	0: Never	0	0: Never	0	0: Never	0	0: Never	0	0: Never	0	0: Never	0	0: Never	0	0: Never	0	0: Never	0	0: Never	0	0: Never	0
87			0	0: Never	0	0: Never	0	0: Never	0	0: Never	0	0: Never	0	0: Never	0	0: Never	0	0: Never	0	0: Never	0	0: Never	0	0: Never	0	0: Never	0	0: Never	0	0: Never	0	0: Never	0	0: Never	0	0: Never	0	0: Never	0	0: Never	0	0: Never	0	0: Never	0	0: Never	0	0: Never	0
88			0	0: Never	0	0: Never	0	0: Never	0	0: Never	0	0: Never	0	0: Never	0	0: Never	0	0: Never	0	0: Never	0	0: Never	0	0: Never	0	0: Never	0	0: Never	0	0: Never	0	0: Never	0	0: Never	0	0: Never	0	0: Never	0	0: Never	0	0: Never	0	0: Never	0	0: Never	0	0: Never	0
89			0	0: Never	0	0: Never	0	0: Never	0	0: Never	0	0: Never	0	0: Never	0	0: Never	0	0: Never	0	0: Never	0	0: Never	0	0: Never	0	0: Never	0	0: Never	0	0: Never	0	0: Never	0	0: Never	0	0: Never	0	0: Never	0	0: Never	0	0: Never	0	0: Never	0	0: Never	0	0: Never	0
90			0	0: Never	0	0: Never	0	0: Never	0	0: Never	0	0: Never	0	0: Never	0	0: Never	0	0: Never	0	0: Never	0	0: Never	0	0: Never	0	0: Never	0	0: Never	0	0: Never	0	0: Never	0	0: Never	0	0: Never	0	0: Never	0	0: Never	0	0: Never	0	0: Never	0	0: Never	0	0: Never	0
91			0	0: Never	0	0: Never	0	0: Never	0	0: Never	0	0: Never	0	0: Never	0	0: Never	0	0: Never	0	0: Never	0	0: Never	0	0: Never	0	0: Never	0	0: Never	0	0: Never	0	0: Never	0	0: Never	0	0: Never	0	0: Never	0	0: Never	0	0: Never	0	0: Never	0	0: Never	0	0: Never	0
92			0	0: Never	0	0: Never	0	0: Never	0	0: Never	0	0: Never	0	0: Never	0	0: Never	0	0: Never	0	0: Never	0	0: Never	0	0: Never	0	0: Never	0	0: Never	0	0: Never	0	0: Never	0	0: Never	0	0: Never	0	0: Never	0	0: Never	0	0: Never	0	0: Never	0	0: Never	0	0: Never	0
93			0	0: Never	0	0: Never	0	0: Never	0	0: Never	0	0: Never	0	0: Never	0	0: Never	0	0: Never	0	0: Never	0	0: Never	0	0: Never	0	0: Never	0	0: Never	0	0: Never	0	0: Never	0	0: Never	0	0: Never	0	0: Never	0	0: Never	0	0: Never	0	0: Never	0	0: Never	0	0: Never	0
94			0	0: Never	0	0: Never	0	0: Never	0	0: Never	0	0: Never	0	0: Never	0	0: Never	0	0: Never	0	0: Never	0	0: Never	0	0: Never	0	0: Never	0	0: Never	0	0: Never	0	0: Never	0	0: Never	0	0: Never	0	0: Never	0	0: Never	0	0: Never	0	0: Never	0	0: Never	0	0: Never	0
95			0	0: Never	0	0: Never	0	0: Never	0	0: Never	0	0: Never	0	0: Never	0	0: Never	0	0: Never	0	0: Never	0	0: Never	0	0: Never	0	0: Never	0	0: Never	0	0: Never	0	0: Never	0	0: Never	0	0: Never	0	0: Never	0	0: Never	0	0: Never	0	0: Never	0	0: Never	0	0: Never	0
96			0	0: Never	0	0: Never	0	0: Never	0	0: Never	0	0: Never	0	0: Never	0	0: Never	0	0: Never	0	0: Never	0	0: Never	0	0: Never	0	0: Never	0	0: Never	0	0: Never	0	0: Never	0	0: Never	0	0: Never	0	0: Never	0	0: Never	0	0: Never	0	0: Never	0	0: Never	0	0: Never	0
97			0	0: Never	0	0: Never	0	0: Never	0	0: Never	0	0: Never	0	0: Never	0	0: Never	0	0: Never	0	0: Never	0	0: Never	0	0: Never	0	0: Never	0	0: Never	0	0: Never	0	0: Never	0	0: Never	0	0: Never	0	0: Never	0	0: Never	0	0: Never	0	0: Never	0	0: Never	0	0: Never	0
98			0	0: Never	0	0: Never	0	0: Never	0	0: Never	0	0: Never	0	0: Never	0	0: Never	0	0: Never	0	0: Never	0	0: Never	0	0: Never	0	0: Never	0	0: Never	0	0: Never	0	0: Never	0	0: Never	0	0: Never	0	0: Never	0	0: Never	0	0: Never	0	0: Never	0	0: Never	0	0: Never	0
99			0	0: Never	0	0: Never	0	0: Never	0	0: Never	0	0: Never	0	0: Never	0	0: Never	0	0: Never	0	0: Never	0	0: Never	0	0: Never	0	0: Never	0	0: Never	0	0: Never	0	0: Never	0	0: Never	0	0: Never	0	0: Never	0	0: Never	0	0: Never	0	0: Never	0	0: Never	0	0: Never	0
100			0	0: Never	0	0: Never	0	0: Never	0	0: Never	0	0: Never	0	0: Never	0	0: Never	0	0: Never	0	0: Never	0	0: Never	0	0: Never	0	0: Never	0	0: Never	0	0: Never	0	0: Never	0	0: Never	0	0: Never	0	0: Never	0	0: Never	0	0: Never	0	0: Never	0	0: Never	0	0: Never	0
101			0	0: Never	0	0: Never	0	0: Never	0	0: Never	0	0: Never	0	0: Never	0	0: Never	0	0: Never	0	0: Never	0	0: Never	0	0: Never	0	0: Never	0	0: Never	0	0: Never	0	0: Never	0	0: Never	0	0: Never	0	0: Never	0	0: Never	0	0: Never	0	0: Never	0	0: Never	0	0: Never	0
102			0	0: Never	0	0: Never	0	0: Never	0	0: Never	0	0: Never	0	0: Never	0	0: Never	0	0: Never	0	0: Never	0	0: Never	0	0: Never	0	0: Never	0	0: Never	0	0: Never	0	0: Never	0	0: Never	0	0: Never	0	0: Never	0	0: Never	0	0: Never	0	0: Never	0	0: Never	0	0: Never	0
103			0	0: Never	0	0: Never	0	0: Never	0	0: Never	0	0: Never	0	0: Never	0	0: Never	0	0: Never	0	0: Never	0	0: Never	0	0: Never	0	0: Never	0	0: Never	0	0: Never	0	0: Never	0	0: Never	0	0: Never	0	0: Never	0	0: Never	0	0: Never	0	0: Never	0	0: Never	0	0: Never	0
104			0	0: Never	0	0: Never	0	0: Never	0	0: Never	0	0: Never	0	0: Never	0	0: Never	0	0: Never	0	0: Never	0	0: Never	0	0: Never	0	0: Never	0	0: Never	0	0: Never	0	0: Never	0	0: Never	0	0: Never	0	0: Never	0	0: Never	0	0: Never	0	0: Never	0	0: Never	0	0: Never	0
105			0	0: Never	0	0: Never	0	0: Never	0	0: Never	0	0: Never	0	0: Never	0	0: Never	0	0: Never	0	0: Never	0	0: Never	0	0: Never	0	0: Never	0	0: Never	0	0: Never	0	0: Never	0	0: Never	0	0: Never	0	0: Never	0	0: Never	0	0: Never	0	0: Never	0	0: Never	0	0: Never	0
106			0	0: Never	0	0: Never	0	0: Never	0	0: Never	0	0: Never	0	0: Never	0	0: Never	0	0: Never	0	0: Never	0	0: Never	0	0: Never	0	0: Never	0	0: Never	0	0: Never	0	0: Never	0	0: Never	0	0: Never	0	0: Never	0	0: Never	0	0: Never	0	0: Never	0	0: Never	0	0: Never	0
107			0	0: Never	0	0: Never	0	0: Never	0	0: Never	0	0: Never	0	0: Never	0	0: Never	0	0: Never	0	0: Never	0	0: Never	0	0: Never	0	0: Never	0	0: Never	0	0: Never	0	0: Never	0	0: Never	0	0: Never	0	0: Never	0	0: Never	0	0: Never	0	0: Never	0	0: Never	0	0: Never	0
108			0	0: Never	0	0: Never	0	0: Never	0	0: Never	0	0: Never	0	0: Never	0	0: Never	0	0: Never	0	0: Never	0	0: Never	0	0: Never	0	0: Never	0	0: Never	0	0: Never	0	0: Never	0	0: Never	0	0: Never	0	0: Never	0	0: Never	0	0: Never	0	0: Never	0	0: Never	0	0: Never	0
109			0	0: Never	0	0: Never	0	0: Never	0	0: Never	0	0: Never	0	0: Never	0	0: Never	0	0: Never	0	0: Never	0	0: Never	0	0: Never	0	0: Never	0	0: Never	0	0: Never	0	0: Never	0	0: Never	0	0: Never	0	0: Never	0	0: Never	0	0: Never	0	0: Never	0	0: Never	0	0: Never	0
110			0	0: Never	0	0: Never	0	0: Never	0	0: Never	0	0: Never	0	0: Never	0	0: Never	0	0: Never	0	0: Never	0	0: Never	0	0: Never	0	0: Never	0	0: Never	0	0: Never	0	0: Never	0	0: Never	0	0: Never	0	0: Never	0	0: Never	0	0: Never	0	0: Never	0	0: Never	0	0: Never	0
111			0	0: Never	0	0: Never	0	0: Never	0	0: Never	0	0: Never	0	0: Never	0	0: Never	0	0: Never	0	0: Never	0	0: Never	0	0: Never	0	0: Never	0	0: Never	0	0: Never	0	0: Never	0	0: Never	0	0: Never	0	0: Never	0	0: Never	0	0: Never	0	0: Never	0	0: Never	0	0: Never	0
112			0	0: Never	0	0: Never	0	0: Never	0	0: Never	0	0: Never	0	0: Never	0	0: Never	0	0: Never	0	0: Never	0	0: Never	0	0: Never	0	0: Never	0	0: Never	0	0: Never	0	0: Never	0	0: Never	0	0: Never	0	0: Never	0	0: Never	0	0: Never	0	0: Never	0	0: Never	0	0: Never	0
113	/	NO	48	4: Always	4	3: Often	3	2: Sometime	2	1: Seldom	1	1: Seldom	1	0: Never	0	3: Often	3	2: Sometime	2	4: Always	4	4: Always	4	0: Never	0	2: Sometime	2	1: Seldom	1	2: Sometime	2	3: Often	3	2: Sometime	2	2: Sometime	2	2: Sometime	2	1: Seldom	1	4: Always	4	3: Often	3	0: Never	0	0: Never	0
114			0	0: Never	0	0: Never	0	0: Never	0	0: Never	0	0: Never	0	0: Never	0	0: Never	0	0: Never	0	0: Never	0	0: Never	0	0: Never	0	0: Never	0	0: Never	0	0: Never	0	0: Never	0	0: Never	0	0: Never	0	0: Never	0	0: Never	0	0: Never	0	0: Never	0	0: Never	0	0: Never	0
115			0	0: Never	0	0: Never	0	0: Never	0	0: Never	0	0: Never	0	0: Never	0	0: Never	0	0: Never	0	0: Never	0	0: Never	0	0: Never	0	0: Never	0	0: Never	0	0: Never	0	0: Never	0	0: Never	0	0: Never	0	0: Never	0	0: Never	0	0: Never	0	0: Never	0	0: Never	0	0: Never	0
116			0	0: Never	0	0: Never	0	0: Never	0	0: Never	0	0: Never	0	0: Never	0	0: Never	0	0: Never	0	0: Never	0	0: Never	0	0: Never	0	0: Never	0	0: Never	0	0: Never	0	0: Never	0	0: Never	0	0: Never	0	0: Never	0	0: Never	0	0: Never	0	0: Never	0	0: Never	0	0: Never	0
117			0	0: Never	0	0: Never	0	0: Never	0	0: Never	0	0: Never	0	0: Never	0	0: Never	0	0: Never	0	0: Never	0	0: Never	0	0: Never	0	0: Never	0	0: Never	0	0: Never	0	0: Never	0	0: Never	0	0: Never	0	0: Never	0	0: Never	0	0: Never	0	0: Never	0	0: Never	0	0: Never	0
118			0	0: Never	0	0: Never	0	0: Never	0	0: Never	0	0: Never	0	0: Never	0	0: Never	0	0: Never	0	0: Never	0	0: Never	0	0: Never	0	0: Never	0	0: Never	0	0: Never	0	0: Never	0	0: Never	0	0: Never	0	0: Never	0	0: Never	0	0: Never	0	0: Never	0	0: Never	0	0: Never	0
119			0	0: Never	0	0: Never	0	0: Never	0	0: Never	0	0: Never	0	0: Never	0	0: Never	0	0: Never	0	0: Never	0	0: Never	0	0: Never	0	0: Never	0	0: Never	0	0: Never	0	0: Never	0	0: Never	0	0: Never	0	0: Never	0	0: Never	0	0: Never	0	0: Never	0	0: Never	0	0: Never	0
120			0	0: Never	0	0: Never	0	0: Never	0	0: Never	0	0: Never	0	0: Never	0	0: Never	0	0: Never	0	0: Never	0	0: Never	0	0: Never	0	0: Never	0	0: Never	0	0: Never	0	0: Never	0	0: Never	0	0: Never	0	0: Never	0	0: Never	0	0: Never	0	0: Never	0	0: Never	0	0: Never	0
121			0	0: Never	0	0: Never	0	0: Never	0	0: Never	0	0: Never	0	0: Never	0	0: Never	0	0: Never	0	0: Never	0	0: Never	0	0: Never	0	0: Never	0	0: Never	0	0: Never	0	0: Never	0	0: Never	0	0: Never	0	0: Never	0	0: Never	0	0: Never	0	0: Never	0	0: Never	0	0: Never	0
122			0	0: Never	0	0: Never	0	0: Never	0	0: Never	0	0: Never	0	0: Never	0	0: Never	0	0: Never	0	0: Never	0	0: Never	0	0: Never	0	0: Never	0	0: Never	0	0: Never	0	0: Never	0	0: Never	0	0: Never	0	0: Never	0	0: Never	0	0: Never	0	0: Never	0	0: Never	0	0: Never	0
123			0	0: Never	0	0: Never	0	0: Never	0	0: Never	0	0: Never	0	0: Never	0	0: Never	0	0: Never	0	0: Never	0	0: Never	0	0: Never	0	0: Never	0	0: Never	0	0: Never	0	0: Never	0	0: Never	0	0: Never	0	0: Never	0	0: Never	0	0: Never	0	0: Never	0	0: Never	0	0: Never	0
124			0	0: Never	0	0: Never	0	0: Never	0	0: Never	0	0: Never	0	0: Never	0	0: Never	0	0: Never	0	0: Never	0	0: Never	0	0: Never	0	0: Never	0	0: Never	0	0: Never	0	0: Never	0	0: Never	0	0: Never	0	0: Never	0	0: Never	0	0: Never	0	0: Never	0	0: Never	0	0: Never	0
125			0	0: Never	0	0: Never	0	0: Never	0	0: Never	0	0: Never	0	0: Never	0	0: Never	0	0: Never	0	0: Never	0	0: Never	0	0: Never	0	0: Never	0	0: Never	0	0: Never	0	0: Never	0	0: Never	0	0: Never	0	0: Never	0	0: Never	0	0: Never	0	0: Never	0	0: Never	0	0: Never	0
126			0	0: Never	0	0: Never	0	0: Never	0	0: Never	0	0: Never	0	0: Never	0	0: Never	0	0: Never	0	0: Never	0	0: Never	0	0: Never	0	0: Never	0	0: Never	0	0: Never	0	0: Never	0	0: Never	0	0: Never	0	0: Never	0	0: Never	0	0: Never	0	0: Never	0	0: Never	0	0: Never	0
127			0	0: Never	0	0: Never	0	0: Never	0	0: Never	0	0: Never	0	0: Never	0	0: Never	0	0: Never	0	0: Never	0	0: Never	0	0: Never	0	0: Never	0	0: Never	0	0: Never	0	0: Never	0	0: Never	0	0: Never	0	0: Never	0	0: Never	0	0: Never	0	0: Never	0	0: Never	0	0: Never	0
128			0	0: Never	0	0: Never	0	0: Never	0	0: Never	0	0: Never	0	0: Never	0	0: Never	0	0: Never	0	0: Never	0	0: Never	0	0: Never	0	0: Never	0	0: Never	0	0: Never	0	0: Never	0	0: Never	0	0: Never	0	0: Never	0	0: Never	0	0: Never	0	0: Never	0	0: Never	0	0: Never	0
129			0	0: Never	0	0: Never	0	0: Never	0	0: Never	0	0: Never	0	0: Never	0	0: Never	0	0: Never	0	0: Never	0	0: Never	0	0: Never	0	0: Never	0	0: Never	0	0: Never	0	0: Never	0	0: Never	0	0: Never	0	0: Never	0	0: Never	0	0: Never	0	0: Never	0	0: Never	0	0: Never	0
130			0	0: Never	0	0: Never	0	0: Never	0	0: Never	0	0: Never	0	0: Never	0	0: Never	0	0: Never	0	0: Never	0	0: Never	0	0: Never	0	0: Never	0	0: Never	0	0: Never	0	0: Never	0	0: Never	0	0: Never	0	0: Never	0	0: Never	0	0: Never	0	0: Never	0	0: Never	0	0: Never	0
131			0	0: Never	0	0: Never	0	0: Never	0	0: Never	0	0: Never	0	0: Never	0	0: Never	0	0: Never	0	0: Never	0	0: Never	0	0: Never	0	0: Never	0	0: Never	0	0: Never	0	0: Never	0	0: Never	0	0: Never	0	0: Never	0	0: Never	0	0: Never	0	0: Never	0	0: Never	0	0: Never	0
132			0	0: Never	0	0: Never	0	0: Never	0	0: Never	0	0: Never	0	0: Never	0	0: Never	0	0: Never	0	0: Never	0	0: Never	0	0: Never	0	0: Never	0	0: Never	0	0: Never	0	0: Never	0	0: Never	0	0: Never	0	0: Never	0	0: Never	0	0: Never	0	0: Never	0	0: Never	0	0: Never	0
133			0	0: Never	0	0: Never	0	0: Never	0	0: Never	0	0: Never	0	0: Never	0	0: Never	0	0: Never	0	0: Never	0	0: Never	0	0: Never	0	0: Never	0	0: Never	0	0: Never	0	0: Never	0	0: Never	0	0: Never	0	0: Never	0	0: Never	0	0: Never	0	0: Never	0	0: Never	0	0: Never	0
134			0	0: Never	0	0: Never	0	0: Never	0	0: Never	0	0: Never	0	0: Never	0	0: Never	0	0: Never	0	0: Never	0	0: Never	0	0: Never	0	0: Never	0	0: Never	0	0: Never	0	0: Never	0	0: Never	0	0: Never	0	0: Never	0	0: Never	0	0: Never	0	0: Never	0	0: Never	0	0: Never	0
[truncated: 36 more columns]
